# Supplementary material for: 3-Meth­oxy-2-[(E)-(4-meth­oxy­phen­yl)imino­meth­yl]phenol
Source: Acta Crystallogr Sect E Struct Rep Online. 2011 Jan 12;67(Pt 2):o343–4. doi: 10.1107/S1600536811000596 (PMC3051687; doi:10.1107/S1600536811000596)
Supplement: Supplementary file 1 [file e-67-0o343-sup1.cif]

##############################################################################
###                                                                        ###
###        Electronic paper (Acta Crystallographica Section E)             ###
###                                                                        ###
##############################################################################
#                                                                            #
# This CIF contains the data in a paper accepted for publication in Acta     #
# Crystallographica Section E. It conforms to the requirements of Notes      #
# for Authors for Section E, and has been peer reviewed under the auspices   #
# of the IUCr Commission on Journals.                                        #
#                                                                            #
# Full details of the Crystallographic Information File format               #
# are given in the paper "The Crystallographic Information File (CIF):       #
# a New Standard Archive File for Crystallography" by S. R. Hall, F. H.      #
# Allen and I. D. Brown [Acta Cryst. (1991), A47, 655-685].                  #
#                                                                            #
# The current version of the core CIF dictionary is obtainable from          #
# ftp://ftp.iucr.org/pub/cif_core.dic. The current version number is 2.4.    #
#                                                                            #
# Software is freely available for graphical display of the structure(s) in  #
# this CIF.  For information consult the CIF home page http://www.iucr.org/  #
# cif/home.html                                                              #
#                                                                            #
# This file may be used for bona fide research purposes within the           #
# scientific community so long as proper attribution is given to the journal # 
# article from which it was obtained.                                        #
#                                                                            #
##############################################################################
                                             
data_I
_audit_creation_method     SHELXL-97
_chemical_name_systematic
;
3-Methoxy-2-[(<i>E</i>)-(4-methoxyphenyl)iminomethyl]phenol
;
_chemical_name_common     ?
_chemical_formula_moiety     'C15 H15 N O3'
_chemical_formula_sum     'C15 H15 N O3'
_chemical_formula_iupac     'C15 H15 N O3'
_chemical_formula_weight     257.28
_chemical_melting_point     ?
_symmetry_cell_setting     monoclinic
_symmetry_space_group_name_H-M     'P 21/c'
_symmetry_space_group_name_Hall     '-P 2ybc'
loop_
    _symmetry_equiv_pos_as_xyz
    'x, y, z'
    '-x, y+1/2, -z+1/2'
    '-x, -y, -z'
    'x, -y-1/2, z-1/2'
_cell_length_a     14.2658(8)
_cell_length_b     14.1553(11)
_cell_length_c     6.5893(17)
_cell_angle_alpha     90.00
_cell_angle_beta     96.398(9)
_cell_angle_gamma     90.00
_cell_volume     1322.3(4)
_cell_formula_units_Z     4
_cell_measurement_reflns_used     12079
_cell_measurement_theta_min     1.44
_cell_measurement_theta_max     27.19
_cell_measurement_temperature     293(2)
_exptl_crystal_description     prism
_exptl_crystal_colour     brown
_exptl_crystal_size_max     0.650
_exptl_crystal_size_mid     0.323
_exptl_crystal_size_min     0.140
_exptl_crystal_density_diffrn     1.292
_exptl_crystal_density_meas     ?
_exptl_crystal_density_method     'not measured'
_exptl_crystal_F_000     544
_exptl_absorpt_coefficient_mu     0.090
_exptl_absorpt_correction_type     integration
_exptl_absorpt_process_details     '(X-RED32; Stoe, 2002)'
_exptl_absorpt_correction_T_min     0.9909
_exptl_absorpt_correction_T_max     0.9972
_exptl_special_details
;
;
_diffrn_ambient_temperature     293(2)
_diffrn_radiation_type     MoK\a
_diffrn_radiation_wavelength     0.71073
_diffrn_radiation_source     'fine-focus sealed tube'
_diffrn_radiation_monochromator     graphite
_diffrn_measurement_device_type     'Stoe IPDS 2'
_diffrn_measurement_method     '\f scan rotation method'
_diffrn_detector_area_resol_mean     6.67
_diffrn_reflns_number     7244
_diffrn_reflns_av_R_equivalents     0.0324
_diffrn_reflns_av_sigmaI/netI     0.0318
_diffrn_reflns_theta_min     1.44
_diffrn_reflns_theta_max     26.00
_diffrn_reflns_theta_full     26.00
_diffrn_measured_fraction_theta_max     0.995
_diffrn_measured_fraction_theta_full     0.995
_diffrn_reflns_limit_h_min     -16
_diffrn_reflns_limit_h_max     17
_diffrn_reflns_limit_k_min     -17
_diffrn_reflns_limit_k_max     17
_diffrn_reflns_limit_l_min     -8
_diffrn_reflns_limit_l_max     6
_diffrn_standards_number     ?
_diffrn_standards_interval_count     ?
_diffrn_standards_interval_time     ?
_diffrn_standards_decay_%     ?
_refine_special_details
;
Refinement of <i>F</i>^2^ against ALL reflections. The weighted <i>R</i>-factor
<i>wR</i> and goodness of fit <i>S</i> are based on <i>F</i>^2^, conventional
<i>R</i>-factors <i>R</i> are based on <i>F</i>, with <i>F</i> set to zero for
negative <i>F</i>^2^. The threshold expression of <i>F</i>^2^ >
\s(<i>F</i>^2^) is used only for calculating <i>R</i>-factors(gt) <i>etc</i>.
and is not relevant to the choice of reflections for refinement.
<i>R</i>-factors based on <i>F</i>^2^ are statistically about twice as large
as those based on <i>F</i>, and <i>R</i>- factors based on ALL data will be
even larger.
;
_reflns_number_total     2585
_reflns_number_gt     1622
_reflns_threshold_expression     I>2\s(I)
_refine_ls_structure_factor_coef     Fsqd
_refine_ls_matrix_type     full
_refine_ls_R_factor_all     0.0992
_refine_ls_R_factor_gt     0.0533
_refine_ls_wR_factor_gt     0.1067
_refine_ls_wR_factor_ref     0.1218
_refine_ls_goodness_of_fit_ref     1.038
_refine_ls_restrained_S_all     1.038
_refine_ls_number_reflns     2585
_refine_ls_number_parameters     172
_refine_ls_number_restraints     0
_refine_ls_hydrogen_treatment     constr
_refine_ls_weighting_scheme     calc
_refine_ls_weighting_details
         'calc w=1/[\s^2^(Fo^2^)+(0.0524P)^2^+0.1038P] where P=(Fo^2^+2Fc^2^)/3'
_atom_sites_solution_hydrogens     geom
_atom_sites_solution_primary     direct
_atom_sites_solution_secondary     difmap
_refine_ls_shift/su_max     0.000
_refine_ls_shift/su_mean     0.000
_refine_diff_density_max     0.109
_refine_diff_density_min     -0.185
_refine_ls_extinction_method     none
_refine_ls_extinction_coef     ?
loop_
    _atom_type_symbol
    _atom_type_description
    _atom_type_scat_dispersion_real
    _atom_type_scat_dispersion_imag
    _atom_type_scat_source
    'C' 'C' 0.0033 0.0016
                         'International Tables Vol C Tables 4.2.6.8 and 6.1.1.4'
    'H' 'H' 0.0000 0.0000
                         'International Tables Vol C Tables 4.2.6.8 and 6.1.1.4'
    'N' 'N' 0.0061 0.0033
                         'International Tables Vol C Tables 4.2.6.8 and 6.1.1.4'
    'O' 'O' 0.0106 0.0060
                         'International Tables Vol C Tables 4.2.6.8 and 6.1.1.4'
_computing_data_collection     'X-AREA (Stoe, 2002)'
_computing_cell_refinement     'X-AREA (Stoe, 2002)'
_computing_data_reduction     'X-RED32 (Stoe, 2002)'
_computing_structure_solution     'SHELXS97 (Sheldrick, 2008)'
_computing_structure_refinement     'SHELXL97 (Sheldrick, 2008)'
_computing_molecular_graphics
;
ORTEPIII (Burnett & Johnson, 1996), ORTEP-3 for Windows (Farrugia,
1997) and
PLATON (Spek, 2009)
;
_computing_publication_material     'SHELXL97 (Sheldrick, 2008)'
loop_
    _atom_site_type_symbol
    _atom_site_label
    _atom_site_fract_x
    _atom_site_fract_y
    _atom_site_fract_z
    _atom_site_U_iso_or_equiv
    _atom_site_adp_type
    _atom_site_calc_flag
    _atom_site_refinement_flags
    _atom_site_occupancy
    _atom_site_disorder_assembly
    _atom_site_disorder_group
    C C1 0.20529(13) 0.11619(13) 0.4013(3) 0.0443(5) Uani d . 1 . .
    C C2 0.29338(14) 0.10131(14) 0.3295(3) 0.0483(5) Uani d . 1 . .
    H H2 0.2959 0.0793 0.1972 0.058 Uiso calc R 1 . .
    C C3 0.37566(14) 0.11898(15) 0.4526(3) 0.0516(5) Uani d . 1 . .
    C C4 0.37125(16) 0.15062(15) 0.6515(3) 0.0548(6) Uani d . 1 . .
    H H4 0.4268 0.1626 0.7353 0.066 Uiso calc R 1 . .
    C C5 0.28635(16) 0.16440(15) 0.7254(3) 0.0542(6) Uani d . 1 . .
    H H5 0.2848 0.1854 0.8588 0.065 Uiso calc R 1 . .
    C C6 0.20294(15) 0.14735(14) 0.6034(3) 0.0479(5) Uani d . 1 . .
    C C7 0.11923(14) 0.10451(13) 0.2639(3) 0.0481(5) Uani d . 1 . .
    H H7 0.1229 0.0900 0.1274 0.058 Uiso calc R 1 . .
    C C8 -0.04619(13) 0.11307(14) 0.1930(3) 0.0459(5) Uani d . 1 . .
    C C9 -0.12676(15) 0.07751(15) 0.2668(4) 0.0544(6) Uani d . 1 . .
    H H9 -0.1226 0.0522 0.3977 0.065 Uiso calc R 1 . .
    C C10 -0.21198(15) 0.07926(15) 0.1495(4) 0.0553(6) Uani d . 1 . .
    H H10 -0.2648 0.0535 0.1995 0.066 Uiso calc R 1 . .
    C C11 -0.22005(14) 0.11941(14) -0.0446(4) 0.0512(5) Uani d . 1 . .
    C C12 -0.14058(15) 0.15559(16) -0.1200(4) 0.0561(6) Uani d . 1 . .
    H H12 -0.1452 0.1823 -0.2497 0.067 Uiso calc R 1 . .
    C C13 -0.05435(15) 0.15172(15) -0.0012(3) 0.0537(6) Uani d . 1 . .
    H H13 -0.0010 0.1755 -0.0526 0.064 Uiso calc R 1 . .
    C C14 -0.3216(2) 0.1629(2) -0.3428(5) 0.0908(9) Uani d . 1 . .
    H H14A -0.3868 0.1590 -0.3970 0.136 Uiso calc R 1 . .
    H H14B -0.2837 0.1297 -0.4310 0.136 Uiso calc R 1 . .
    H H14C -0.3026 0.2280 -0.3338 0.136 Uiso calc R 1 . .
    C C15 0.47450(18) 0.0772(2) 0.1985(4) 0.0881(9) Uani d . 1 . .
    H H15A 0.5402 0.0742 0.1795 0.132 Uiso calc R 1 . .
    H H15B 0.4427 0.1196 0.1000 0.132 Uiso calc R 1 . .
    H H15C 0.4472 0.0153 0.1810 0.132 Uiso calc R 1 . .
    N N1 0.03849(12) 0.11390(12) 0.3283(3) 0.0496(4) Uani d . 1 . .
    O O1 0.46496(10) 0.10987(13) 0.3953(3) 0.0752(5) Uani d . 1 . .
    O O2 0.12069(11) 0.16290(11) 0.6830(2) 0.0636(5) Uani d . 1 . .
    H H2A 0.0763 0.1500 0.5975 0.095 Uiso calc R 1 . .
    O O3 -0.30930(10) 0.12168(12) -0.1453(3) 0.0662(5) Uani d . 1 . .
loop_
    _atom_site_aniso_label
    _atom_site_aniso_U_11
    _atom_site_aniso_U_22
    _atom_site_aniso_U_33
    _atom_site_aniso_U_12
    _atom_site_aniso_U_13
    _atom_site_aniso_U_23
    C1 0.0417(11) 0.0426(10) 0.0480(12) -0.0004(9) 0.0020(9) -0.0004(9)
    C2 0.0481(12) 0.0525(12) 0.0439(12) 0.0043(9) 0.0032(10) -0.0031(9)
    C3 0.0418(11) 0.0593(12) 0.0524(13) 0.0040(10) 0.0000(10) 0.0011(10)
    C4 0.0537(14) 0.0603(13) 0.0475(13) -0.0011(10) -0.0073(11) -0.0002(10)
    C5 0.0630(15) 0.0575(13) 0.0412(12) 0.0010(10) 0.0017(11) -0.0042(10)
    C6 0.0494(13) 0.0472(11) 0.0487(13) 0.0010(9) 0.0117(10) 0.0013(9)
    C7 0.0468(12) 0.0484(11) 0.0494(12) 0.0000(9) 0.0059(10) -0.0025(9)
    C8 0.0401(11) 0.0430(11) 0.0551(13) -0.0016(9) 0.0075(10) -0.0027(9)
    C9 0.0480(13) 0.0570(13) 0.0586(14) -0.0036(10) 0.0080(11) 0.0085(11)
    C10 0.0406(12) 0.0562(13) 0.0706(15) -0.0078(10) 0.0127(11) 0.0063(11)
    C11 0.0404(11) 0.0493(11) 0.0632(14) -0.0021(9) 0.0025(10) -0.0071(11)
    C12 0.0519(13) 0.0645(14) 0.0516(13) -0.0045(10) 0.0046(11) 0.0036(10)
    C13 0.0402(12) 0.0667(13) 0.0548(14) -0.0061(10) 0.0086(10) 0.0042(11)
    C14 0.0623(17) 0.125(3) 0.079(2) -0.0102(16) -0.0186(15) 0.0173(18)
    C15 0.0519(15) 0.142(3) 0.0722(18) 0.0053(15) 0.0146(14) -0.0252(18)
    N1 0.0409(10) 0.0518(10) 0.0561(11) -0.0028(8) 0.0057(8) 0.0023(8)
    O1 0.0402(9) 0.1206(15) 0.0637(11) 0.0052(9) 0.0009(8) -0.0167(10)
    O2 0.0557(9) 0.0812(11) 0.0560(10) 0.0037(8) 0.0157(8) -0.0081(8)
    O3 0.0417(9) 0.0795(11) 0.0749(11) -0.0074(7) -0.0055(8) 0.0016(9)
_geom_special_details
;
All e.s.d.'s (except the e.s.d. in the dihedral angle between two l.s. planes)
are estimated using the full covariance matrix. The cell e.s.d.'s are taken
into account individually in the estimation of e.s.d.'s in distances, angles
and torsion angles; correlations between e.s.d.'s in cell parameters are only
used when they are defined by crystal symmetry. An approximate (isotropic)
treatment of cell e.s.d.'s is used for estimating e.s.d.'s involving l.s.
planes.
;
loop_
    _geom_bond_atom_site_label_1
    _geom_bond_atom_site_label_2
    _geom_bond_site_symmetry_2
    _geom_bond_distance
    _geom_bond_publ_flag
    C1 C6 . 1.407(3) ?
    C1 C2 . 1.407(3) ?
    C1 C7 . 1.451(3) ?
    C2 C3 . 1.373(3) ?
    C2 H2 . 0.9300 ?
    C3 O1 . 1.375(3) ?
    C3 C4 . 1.393(3) ?
    C4 C5 . 1.369(3) ?
    C4 H4 . 0.9300 ?
    C5 C6 . 1.381(3) ?
    C5 H5 . 0.9300 ?
    C6 O2 . 1.356(2) ?
    C7 N1 . 1.278(3) ?
    C7 H7 . 0.9300 ?
    C8 C13 . 1.385(3) ?
    C8 C9 . 1.391(3) ?
    C8 N1 . 1.419(2) ?
    C9 C10 . 1.366(3) ?
    C9 H9 . 0.9300 ?
    C10 C11 . 1.393(3) ?
    C10 H10 . 0.9300 ?
    C11 O3 . 1.369(2) ?
    C11 C12 . 1.386(3) ?
    C12 C13 . 1.384(3) ?
    C12 H12 . 0.9300 ?
    C13 H13 . 0.9300 ?
    C14 O3 . 1.419(3) ?
    C14 H14A . 0.9600 ?
    C14 H14B . 0.9600 ?
    C14 H14C . 0.9600 ?
    C15 O1 . 1.397(3) ?
    C15 H15A . 0.9600 ?
    C15 H15B . 0.9600 ?
    C15 H15C . 0.9600 ?
    O2 H2A . 0.8200 ?
loop_
    _geom_angle_atom_site_label_1
    _geom_angle_atom_site_label_2
    _geom_angle_atom_site_label_3
    _geom_angle_site_symmetry_1
    _geom_angle_site_symmetry_3
    _geom_angle
    _geom_angle_publ_flag
    C6 C1 C2 . . 118.79(19) ?
    C6 C1 C7 . . 121.21(19) ?
    C2 C1 C7 . . 119.91(19) ?
    C3 C2 C1 . . 120.7(2) ?
    C3 C2 H2 . . 119.6 ?
    C1 C2 H2 . . 119.6 ?
    C2 C3 O1 . . 125.3(2) ?
    C2 C3 C4 . . 119.3(2) ?
    O1 C3 C4 . . 115.40(19) ?
    C5 C4 C3 . . 121.0(2) ?
    C5 C4 H4 . . 119.5 ?
    C3 C4 H4 . . 119.5 ?
    C4 C5 C6 . . 120.4(2) ?
    C4 C5 H5 . . 119.8 ?
    C6 C5 H5 . . 119.8 ?
    O2 C6 C5 . . 118.21(18) ?
    O2 C6 C1 . . 122.03(19) ?
    C5 C6 C1 . . 119.75(19) ?
    N1 C7 C1 . . 120.8(2) ?
    N1 C7 H7 . . 119.6 ?
    C1 C7 H7 . . 119.6 ?
    C13 C8 C9 . . 118.6(2) ?
    C13 C8 N1 . . 123.71(18) ?
    C9 C8 N1 . . 117.54(19) ?
    C10 C9 C8 . . 120.9(2) ?
    C10 C9 H9 . . 119.6 ?
    C8 C9 H9 . . 119.6 ?
    C9 C10 C11 . . 120.29(19) ?
    C9 C10 H10 . . 119.9 ?
    C11 C10 H10 . . 119.9 ?
    O3 C11 C12 . . 124.9(2) ?
    O3 C11 C10 . . 115.58(18) ?
    C12 C11 C10 . . 119.5(2) ?
    C13 C12 C11 . . 119.6(2) ?
    C13 C12 H12 . . 120.2 ?
    C11 C12 H12 . . 120.2 ?
    C12 C13 C8 . . 121.1(2) ?
    C12 C13 H13 . . 119.5 ?
    C8 C13 H13 . . 119.5 ?
    O3 C14 H14A . . 109.5 ?
    O3 C14 H14B . . 109.5 ?
    H14A C14 H14B . . 109.5 ?
    O3 C14 H14C . . 109.5 ?
    H14A C14 H14C . . 109.5 ?
    H14B C14 H14C . . 109.5 ?
    O1 C15 H15A . . 109.5 ?
    O1 C15 H15B . . 109.5 ?
    H15A C15 H15B . . 109.5 ?
    O1 C15 H15C . . 109.5 ?
    H15A C15 H15C . . 109.5 ?
    H15B C15 H15C . . 109.5 ?
    C7 N1 C8 . . 121.78(19) ?
    C3 O1 C15 . . 118.36(18) ?
    C6 O2 H2A . . 109.5 ?
    C11 O3 C14 . . 117.85(19) ?
loop_
    _geom_torsion_atom_site_label_1
    _geom_torsion_atom_site_label_2
    _geom_torsion_atom_site_label_3
    _geom_torsion_atom_site_label_4
    _geom_torsion_site_symmetry_1
    _geom_torsion_site_symmetry_2
    _geom_torsion_site_symmetry_3
    _geom_torsion_site_symmetry_4
    _geom_torsion
    _geom_torsion_publ_flag
    C6 C1 C2 C3 . . . . -1.5(3) ?
    C7 C1 C2 C3 . . . . 175.00(19) ?
    C1 C2 C3 O1 . . . . -177.7(2) ?
    C1 C2 C3 C4 . . . . 1.0(3) ?
    C2 C3 C4 C5 . . . . -0.1(3) ?
    O1 C3 C4 C5 . . . . 178.7(2) ?
    C3 C4 C5 C6 . . . . -0.2(3) ?
    C4 C5 C6 O2 . . . . -179.4(2) ?
    C4 C5 C6 C1 . . . . -0.4(3) ?
    C2 C1 C6 O2 . . . . -179.81(18) ?
    C7 C1 C6 O2 . . . . 3.7(3) ?
    C2 C1 C6 C5 . . . . 1.2(3) ?
    C7 C1 C6 C5 . . . . -175.24(19) ?
    C6 C1 C7 N1 . . . . -6.4(3) ?
    C2 C1 C7 N1 . . . . 177.11(18) ?
    C13 C8 C9 C10 . . . . 1.0(3) ?
    N1 C8 C9 C10 . . . . 176.32(19) ?
    C8 C9 C10 C11 . . . . -1.9(3) ?
    C9 C10 C11 O3 . . . . -176.91(19) ?
    C9 C10 C11 C12 . . . . 1.5(3) ?
    O3 C11 C12 C13 . . . . 178.0(2) ?
    C10 C11 C12 C13 . . . . -0.3(3) ?
    C11 C12 C13 C8 . . . . -0.6(3) ?
    C9 C8 C13 C12 . . . . 0.3(3) ?
    N1 C8 C13 C12 . . . . -174.7(2) ?
    C1 C7 N1 C8 . . . . 172.99(18) ?
    C13 C8 N1 C7 . . . . -36.1(3) ?
    C9 C8 N1 C7 . . . . 148.9(2) ?
    C2 C3 O1 C15 . . . . -2.2(4) ?
    C4 C3 O1 C15 . . . . 179.1(2) ?
    C12 C11 O3 C14 . . . . 0.9(3) ?
    C10 C11 O3 C14 . . . . 179.2(2) ?
loop_
    _geom_hbond_atom_site_label_D
    _geom_hbond_atom_site_label_H
    _geom_hbond_atom_site_label_A
    _geom_hbond_site_symmetry_A
    _geom_hbond_distance_DH
    _geom_hbond_distance_HA
    _geom_hbond_distance_DA
    _geom_hbond_angle_DHA
    C13 H13 O2 1_554 0.93 2.60 3.428(3) 149
    C14 H14A O1 1_454 0.96 2.49 3.412(3) 162
    O2 H2A N1 . 0.82 1.87 2.590(2) 146
    C5 H5 Cg1 4_555 0.93 2.80 3.486(2) 132
data_global
_journal_date_recd_electronic     2010-12-28
_journal_date_accepted     2011-01-05
_journal_name_full     'Acta Crystallographica, Section E'
_journal_year     2011
_journal_volume     67
_journal_issue      2
_journal_page_first     o343
_journal_page_last     o344
_journal_paper_category     QO
_journal_coeditor_code     DN2646
_publ_contact_author_name     'Gonca \"Ozdemir Tar\?i'
_publ_contact_author_address
;
Department of Physics
Ondokuz Mayis University
TR-55139 Samsun
Turkey
;
_publ_contact_author_email     'gozdemir@omu.edu.tr'
_publ_contact_author_fax     ?
_publ_contact_author_phone     '++90(362) 3121919 ext 5279'
_publ_section_title
;
3-Methoxy-2-[(<i>E</i>)-(4-methoxyphenyl)iminomethyl]phenol
;
loop_
    _publ_author_name
    _publ_author_address
    '\"Ozdemir Tari, Gonca'
;
Department of Physics
Faculty of Arts and Sciences
Ondokuz May\?is University
Kurupelit
TR-55139 Samsun
Turkey
;
    'I\,s\?ik, \,Samil'
;
Department of Physics
Faculty of Arts and Sciences
Ondokuz May\?is University
Kurupelit
TR-55139 Samsun
Turkey
;
    '\"Ozkan, Ramazan'
;
Department of  Chemistry
Faculty of Arts and Sciences
Ondokuz May\?is University
Kurupelit
TR-55139 Samsun
Turkey
;
    'Alaman A\<gar, Ay\,sen'
;
Department of  Chemistry
Faculty of Arts and Sciences
Ondokuz May\?is University
Kurupelit
TR-55139 Samsun
Turkey
;
