# Supplementary material for: 3-Meth­oxy-2-[(E)-(4-meth­oxy­phen­yl)imino­meth­yl]phenol
Source: Acta Crystallogr Sect E Struct Rep Online. 2011 Jan 12;67(Pt 2):o343–4. doi: 10.1107/S1600536811000596 (PMC3051687; doi:10.1107/S1600536811000596)
Supplement: Supplementary file 2 [file e-67-0o343-Isup2.hkl]

#
# h,k,l, Fc-squared, Fo-squared, sigma(Fo-squared) and status flag
#
data_I
_shelx_title ' TEST STRUCTURE D:\DATA\DENE\RMZ19'
_shelx_refln_list_code          4
_shelx_F_calc_maximum      264.74
_exptl_crystal_F_000       544.00
_reflns_d_resolution_high  0.8106
 
loop_
 _symmetry_equiv_pos_as_xyz
 'x, y, z'
 '-x, y+1/2, -z+1/2'
 '-x, -y, -z'
 'x, -y-1/2, z-1/2'
 
_cell_length_a    14.2658
_cell_length_b    14.1553
_cell_length_c     6.5893
_cell_angle_alpha  90.000
_cell_angle_beta   96.398
_cell_angle_gamma  90.000
 
_shelx_F_squared_multiplier     1.000
 
loop_
 _refln_index_h
 _refln_index_k
 _refln_index_l
 _refln_F_squared_calc
 _refln_F_squared_meas
 _refln_F_squared_sigma
 _refln_observed_status
   1   0   0     1537.49     1680.61     16.35 o
   2   0   0     2078.70     2065.37     13.26 o
   3   0   0      162.93      161.24      6.78 o
   4   0   0        5.97        5.66      5.72 o
   5   0   0     2432.88     2465.79     17.35 o
   6   0   0      474.45      489.15      5.37 o
   7   0   0        5.20        4.44      6.00 o
   8   0   0       55.81       63.45      5.94 o
   9   0   0      169.81      175.59      6.19 o
  10   0   0       93.01       85.20      6.13 o
  11   0   0      687.70      646.17      7.56 o
  12   0   0     3646.21     3571.43     12.56 o
  13   0   0        0.54       -0.19      5.81 o
  14   0   0        0.08        1.56      5.94 o
  15   0   0       25.81       24.32      6.81 o
  16   0   0        3.27        3.06      6.25 o
  17   0   0        2.43        8.75      6.56 o
   1   1   0      738.95      791.40     10.41 o
   2   1   0      472.38      458.73      8.20 o
   3   1   0      897.30      862.05      7.84 o
   4   1   0     1353.51     1335.48      9.33 o
   5   1   0       87.29      103.40      4.19 o
   6   1   0      153.26      156.71      3.65 o
   7   1   0      293.74      289.86      5.84 o
   8   1   0       98.52      102.46      3.86 o
   9   1   0      216.56      219.94      5.53 o
  10   1   0      471.44      458.03      5.16 o
  11   1   0      723.45      709.04      9.16 o
  12   1   0      359.63      352.98      6.66 o
  13   1   0        7.84       10.30      6.50 o
  14   1   0        1.89        6.66      4.11 o
  15   1   0        0.77        4.23      4.27 o
  16   1   0        0.88        1.94      4.64 o
  17   1   0        1.46        6.01      4.83 o
   0   2   0       29.28       76.33      7.56 o
   1   2   0      156.20      148.89      4.92 o
   2   2   0      321.31      300.21      5.10 o
   3   2   0      954.68      895.67     13.05 o
   4   2   0      485.59      476.80      6.18 o
   5   2   0        4.14        1.91      4.02 o
   6   2   0        7.42       13.50      3.30 o
   7   2   0       36.86       40.08      3.19 o
   8   2   0        0.37        0.76      3.25 o
   9   2   0       25.26       26.12      3.26 o
  10   2   0        1.53        2.68      3.29 o
  11   2   0        0.09       -1.09      3.29 o
  12   2   0       28.83       37.23      5.00 o
  13   2   0        0.11        8.30      4.28 o
  14   2   0        1.88        3.42      4.38 o
  15   2   0        0.32       -0.21      5.47 o
  16   2   0        7.39        8.16      4.67 o
  17   2   0        1.18        1.29      4.87 o
   1   3   0       33.69       31.42      4.91 o
   2   3   0     1282.78     1233.63     19.94 o
   3   3   0     1514.79     1415.28     20.35 o
   4   3   0      369.68      378.44      4.54 o
   5   3   0      145.80      133.76      3.79 o
   6   3   0      218.41      208.89      4.19 o
   7   3   0      120.24      127.53      4.35 o
   8   3   0       58.74       50.43      3.28 o
   9   3   0      290.36      285.24      3.80 o
  10   3   0      578.36      553.89      9.95 o
  11   3   0      240.45      248.71      6.88 o
  12   3   0       78.61       87.02      3.48 o
  13   3   0       19.00       20.75      3.22 o
  14   3   0        0.25        2.11      7.31 o
  15   3   0        0.09        2.03      4.54 o
  16   3   0        0.20        2.28      4.42 o
  17   3   0        0.69        4.19      4.66 o
   0   4   0    70086.68    62461.54     49.17 o
   1   4   0      760.24      735.51      6.20 o
   2   4   0      442.62      447.26      6.22 o
   3   4   0       59.30       52.45      3.51 o
   4   4   0        8.48       10.84      3.52 o
   5   4   0      167.62      157.19      3.71 o
   6   4   0      134.57      138.50      3.63 o
   7   4   0      154.82      170.72      4.05 o
   8   4   0      116.79      111.39      3.25 o
   9   4   0       16.57       16.24      2.88 o
  10   4   0       35.92       39.02      2.81 o
  11   4   0      340.99      338.83      9.17 o
  12   4   0     1706.69     1728.97     22.44 o
  13   4   0        1.74        9.34      3.09 o
  14   4   0        1.43        2.80      2.80 o
  15   4   0        0.04        3.58      4.28 o
  16   4   0        1.80        4.17      3.90 o
  17   4   0        0.00        3.21      4.25 o
   1   5   0     1165.50     1149.71      6.21 o
   2   5   0      121.97      115.46      3.73 o
   3   5   0       35.41       32.62      3.39 o
   4   5   0      828.06      789.14      8.23 o
   5   5   0       78.49       81.79      3.50 o
   6   5   0       66.15       65.26      3.51 o
   7   5   0      675.57      650.48      5.63 o
   8   5   0       65.78       72.35      3.36 o
   9   5   0       16.77       15.38      3.36 o
  10   5   0       18.65       24.11      3.03 o
  11   5   0      429.55      418.40      6.60 o
  12   5   0      306.33      302.17      3.35 o
  13   5   0       67.98       72.79      2.88 o
  14   5   0        4.66        6.51      3.00 o
  15   5   0        1.12        4.30      2.92 o
  16   5   0        5.57        3.10      3.81 o
   0   6   0        1.05        3.78      4.11 o
   1   6   0       74.07       65.38      3.09 o
   2   6   0      138.59      130.45      3.29 o
   3   6   0      373.72      344.21      3.73 o
   4   6   0      764.22      722.00      5.78 o
   5   6   0        0.48        1.98      2.82 o
   6   6   0        1.77       11.38      5.48 o
   7   6   0       34.88       34.50      3.13 o
   8   6   0        2.02        4.59      3.16 o
   9   6   0       44.60       47.00      3.21 o
  10   6   0       11.07       11.56      3.41 o
  11   6   0        1.91        0.98      2.80 o
  12   6   0       70.53       67.09      3.00 o
  13   6   0        0.08        3.60      2.94 o
  14   6   0        6.51       10.27      3.15 o
  15   6   0        0.68        1.12      3.83 o
  16   6   0       22.86       25.30      3.32 o
   1   7   0        2.79        2.33      3.04 o
   2   7   0        1.52        4.84      3.00 o
   3   7   0      465.19      437.22      6.84 o
   4   7   0       64.62       58.29      3.02 o
   5   7   0        0.56        1.72      2.89 o
   6   7   0        1.33        8.05      4.06 o
   7   7   0       83.66       84.74      3.49 o
   8   7   0        2.41        0.12      3.22 o
   9   7   0      104.47      115.38      4.06 o
  10   7   0       54.38       54.45      3.43 o
  11   7   0       16.26       16.50      3.13 o
  12   7   0        3.86        9.18      2.85 o
  13   7   0        2.59        7.38      2.97 o
  14   7   0        3.73        4.26      3.02 o
  15   7   0        2.64        7.71      3.12 o
  16   7   0        5.78        7.39      3.26 o
   0   8   0     1725.61     1729.63      9.53 o
   1   8   0        4.74        7.07      3.04 o
   2   8   0        0.01        1.08      2.92 o
   3   8   0      287.39      279.75      4.49 o
   4   8   0      114.91      114.17      3.08 o
   5   8   0      147.91      156.17      5.36 o
   6   8   0        2.73        4.23      3.23 o
   7   8   0      216.42      216.57      4.22 o
   8   8   0      142.44      145.92      4.51 o
   9   8   0       11.87       14.64      3.43 o
  10   8   0        0.64        3.10      3.15 o
  11   8   0       37.62       42.12      3.25 o
  12   8   0      161.47      155.79      3.13 o
  13   8   0        4.20       10.92      4.64 o
  14   8   0       11.27       11.78      3.11 o
  15   8   0       22.01       27.60      4.48 o
   1   9   0       30.14       39.47      2.90 o
   2   9   0       20.89       26.15      2.99 o
   3   9   0        0.21        1.61      2.82 o
   4   9   0      301.28      290.25      4.48 o
   5   9   0       50.44       54.43      2.96 o
   6   9   0      271.83      274.99      4.25 o
   7   9   0       69.70       72.65      3.43 o
   8   9   0       46.88       45.91      3.51 o
   9   9   0        0.12        4.29      3.33 o
  10   9   0        0.21        6.38      3.35 o
  11   9   0       34.19       29.72      3.66 o
  12   9   0       39.52       40.93      3.60 o
  13   9   0       12.78       12.27      3.17 o
  14   9   0        0.91       -1.69      3.30 o
   0  10   0       11.90       13.59      4.42 o
   1  10   0        0.01       -0.56      2.77 o
   2  10   0       23.29       19.48      3.02 o
   3  10   0        2.83        3.74      2.93 o
   4  10   0      135.91      131.06      3.10 o
   5  10   0        6.28        5.15      2.78 o
   6  10   0        0.95        5.48      2.83 o
   7  10   0        1.99        3.78      3.43 o
   8  10   0        6.64        7.40      3.52 o
   9  10   0        4.32       11.28      3.53 o
  10  10   0        2.06        9.53      3.36 o
  11  10   0        4.78        5.23      3.67 o
  12  10   0       23.11       24.60      3.56 o
  13  10   0        0.12        8.78      3.86 o
  14  10   0        6.04        1.55      3.40 o
   1  11   0       10.25       11.98      2.91 o
   2  11   0       70.06       72.60      2.94 o
   3  11   0       90.90       94.17      3.09 o
   4  11   0       14.71       17.53      2.84 o
   5  11   0        4.88        5.90      2.78 o
   6  11   0        0.29        0.80      2.80 o
   7  11   0        4.10        0.59      3.00 o
   8  11   0        0.42        4.85      3.16 o
   9  11   0       23.79       27.97      3.18 o
  10  11   0        4.07       10.13      3.43 o
  11  11   0        4.01        1.87      3.32 o
  12  11   0        0.06        5.79      3.97 o
  13  11   0        4.66       12.20      3.76 o
   0  12   0        3.93        6.03      4.03 o
   1  12   0        4.46        9.15      2.74 o
   2  12   0        8.27        9.92      3.08 o
   3  12   0       59.00       60.02      3.08 o
   4  12   0       60.09       59.26      2.91 o
   5  12   0      101.19      103.46      3.86 o
   6  12   0        0.06        0.94      2.79 o
   7  12   0       81.07       75.50      2.87 o
   8  12   0       33.37       30.86      3.64 o
   9  12   0        2.20        6.21      3.26 o
  10  12   0        0.03        4.68      3.49 o
  11  12   0        1.70        2.67      3.84 o
  12  12   0        0.44       10.08      3.45 o
   1  13   0       38.62       43.90      3.31 o
   2  13   0        1.82        4.61      4.40 o
   3  13   0        0.19        4.35      2.81 o
   4  13   0       38.58       40.12      2.78 o
   5  13   0        1.20        6.24      2.74 o
   6  13   0      104.22       98.67      2.86 o
   7  13   0        0.90        1.64      3.06 o
   8  13   0        4.89        4.76      4.11 o
   9  13   0        0.44        1.27      3.46 o
  10  13   0        2.54        2.78      3.34 o
  11  13   0        9.30       11.19      4.11 o
   0  14   0       42.68       29.20      5.25 o
   1  14   0        5.92       10.45      2.78 o
   2  14   0        3.07        5.82      2.90 o
   3  14   0       28.91       32.68      2.88 o
   4  14   0       13.28       11.11      2.88 o
   5  14   0       13.48       13.12      3.80 o
   6  14   0        0.49        2.71      3.21 o
   7  14   0        6.28       13.36      2.85 o
   8  14   0        3.28        7.94      4.10 o
   9  14   0        2.44        5.59      3.40 o
  10  14   0        0.05        0.97      3.68 o
   1  15   0        1.50        6.01      3.17 o
   2  15   0       19.47       19.25      3.06 o
   3  15   0       14.57       23.80      3.99 o
   4  15   0        1.38        5.10      2.70 o
   5  15   0        1.49       -2.18      2.98 o
   6  15   0        0.25       -2.22      2.89 o
   7  15   0        0.10        3.94      4.58 o
   8  15   0        0.98       -3.81      3.43 o
   0  16   0        4.32        2.97      4.10 o
   1  16   0        0.79        5.50      2.80 o
   2  16   0        0.48       -1.07      3.70 o
   3  16   0        0.96        1.54      2.79 o
   4  16   0        9.42       10.30      2.92 o
   5  16   0       18.39       19.23      3.03 o
   6  16   0        0.03        1.30      3.06 o
   7  16   0       12.70       16.90      3.06 o
   1  17   0       33.84       31.31      3.15 o
   2  17   0        1.68        2.04      3.12 o
   3  17   0        1.37        5.78      3.15 o
 -17   1   1        5.26        5.75      4.44 o
 -16   1   1        6.19        7.82      7.72 o
 -15   1   1        1.03        8.06      5.47 o
 -14   1   1       87.37       81.97      4.27 o
 -13   1   1      105.19      100.74      5.53 o
 -12   1   1        1.21        8.46      3.81 o
 -11   1   1       58.91       63.44      3.84 o
 -10   1   1       56.37       57.06      3.84 o
  -9   1   1        6.30        5.77      3.60 o
  -8   1   1      160.70      153.97      3.92 o
  -7   1   1     1268.53     1306.63      6.21 o
  -6   1   1     1170.59     1154.20      6.17 o
  -5   1   1       64.97       59.64      5.63 o
  -4   1   1      918.50      901.16      8.94 o
  -3   1   1        0.06        1.19      8.00 o
  -2   1   1     1876.77     1952.78     14.19 o
  -1   1   1     1968.26     2019.26     10.82 o
   0   1   1      542.51      563.99      7.96 o
   1   1   1      153.30      146.77      7.23 o
   2   1   1     1025.49      922.02      9.96 o
   3   1   1       19.72       13.30      5.90 o
   4   1   1       44.50       40.00      4.62 o
   5   1   1      262.56      246.21      4.34 o
   6   1   1      492.11      481.31      8.78 o
   7   1   1      895.50      842.99     13.84 o
   8   1   1       26.15       40.90      3.65 o
   9   1   1        2.03        7.35      3.50 o
  10   1   1        0.14        3.81      3.54 o
  11   1   1      454.40      468.93      5.28 o
  12   1   1      251.27      242.22      5.28 o
  13   1   1       29.01       39.91      4.75 o
  14   1   1        0.04        2.51      4.79 o
  15   1   1        0.60        2.64      4.95 o
  16   1   1        0.13        2.56      5.30 o
  17   1   1        0.26        5.69      5.39 o
 -17   2   1        1.75       10.60      4.19 o
 -16   2   1       37.31       40.84      4.11 o
 -15   2   1        0.04        1.91      3.97 o
 -14   2   1       48.85       45.11      9.91 o
 -13   2   1      787.61      769.78      6.13 o
 -12   2   1      655.96      672.12      5.17 o
 -11   2   1      418.11      411.49      4.48 o
 -10   2   1       95.18      100.61      3.78 o
  -9   2   1        0.00        0.97      2.94 o
  -8   2   1      133.11      172.37      3.04 o
  -7   2   1       10.91       24.11      5.34 o
  -6   2   1      702.19      839.04     15.57 o
  -5   2   1     1267.86     1262.77      8.10 o
  -4   2   1     1098.16     1168.37     14.75 o
  -3   2   1      517.79      496.67      4.97 o
  -2   2   1    10814.10    10236.13     36.79 o
  -1   2   1    20616.21    19595.06    147.02 o
   0   2   1      937.20      968.44      6.35 o
   1   2   1     7782.48     7301.83     26.28 o
   2   2   1     2559.05     2453.46     10.95 o
   3   2   1     2568.16     2382.78     18.91 o
   4   2   1     2391.15     2434.85     18.33 o
   5   2   1      111.44      132.21      4.48 o
   6   2   1     1764.52     1972.73     29.30 o
   7   2   1     1102.38     1171.40     18.24 o
   8   2   1      136.28      142.05      3.87 o
   9   2   1       77.38       71.27      3.85 o
  10   2   1      157.02      158.27      5.43 o
  11   2   1      499.64      459.33      6.96 o
  12   2   1       29.54       31.19      3.72 o
  13   2   1      100.05       94.24      3.59 o
  14   2   1       30.44       32.00      4.79 o
  15   2   1       16.09       14.50      4.95 o
  16   2   1       36.17       46.38      5.09 o
 -17   3   1       15.40       19.54      4.94 o
 -16   3   1        8.39        6.95      4.09 o
 -15   3   1        1.77        3.25      3.90 o
 -14   3   1       44.43       39.38      5.16 o
 -13   3   1       70.89       62.98      3.92 o
 -12   3   1        4.14        7.85      4.19 o
 -11   3   1      250.88      260.81      4.36 o
 -10   3   1        1.64        7.84      3.02 o
  -9   3   1       49.43       41.55      3.03 o
  -8   3   1       86.52       89.51      3.80 o
  -7   3   1     1083.80     1103.38      5.54 o
  -6   3   1      131.18      135.76      4.09 o
  -5   3   1      307.00      343.34      3.75 o
  -4   3   1      312.93      310.79      4.42 o
  -3   3   1       23.82       24.98      3.85 o
  -2   3   1       37.27       38.03      3.63 o
  -1   3   1     1918.55     1895.73     17.77 o
   0   3   1      900.18      878.87      5.81 o
   1   3   1      755.63      694.11     10.59 o
   2   3   1      313.57      306.22      5.49 o
   3   3   1      143.44      127.73      4.87 o
   4   3   1       30.31       31.80      4.32 o
   5   3   1       29.32       36.19      3.62 o
   6   3   1       10.46       17.02      3.43 o
   7   3   1      151.20      142.95      3.87 o
   8   3   1       28.29       30.67      3.77 o
   9   3   1        4.86        7.39      3.69 o
  10   3   1      371.68      367.53      9.10 o
  11   3   1      118.68      111.40      3.88 o
  12   3   1      277.11      283.31      4.86 o
  13   3   1        6.61       11.23      3.79 o
  14   3   1        0.05        6.92      3.74 o
  15   3   1        0.00        2.49      5.16 o
  16   3   1        9.20       12.24      5.06 o
 -17   4   1        0.20        3.22      3.85 o
 -16   4   1        1.05        1.63      3.56 o
 -15   4   1       42.04       46.32      3.44 o
 -14   4   1       28.89       34.17      3.38 o
 -13   4   1        6.32        6.89      4.06 o
 -12   4   1      400.99      401.00      8.94 o
 -11   4   1       20.08       23.77      2.98 o
 -10   4   1       29.11       30.24      3.06 o
  -9   4   1        5.00        8.67      3.01 o
  -8   4   1       36.30       36.06      2.99 o
  -7   4   1      468.37      537.56      3.90 o
  -6   4   1      115.13      124.59      3.24 o
  -5   4   1      393.37      388.96      3.64 o
  -4   4   1      299.16      280.82      3.76 o
  -3   4   1     2096.97     2085.98     16.32 o
  -2   4   1     1781.83     1707.09     17.97 o
  -1   4   1      167.12      159.59      3.92 o
   0   4   1    19576.76    17941.13    221.19 o
   1   4   1      161.93      158.46      4.43 o
   2   4   1       89.99       78.39      4.06 o
   3   4   1        4.81        6.12      3.84 o
   4   4   1      143.17      146.92      4.05 o
   5   4   1     1485.84     1477.99     35.65 o
   6   4   1       14.41       11.42      3.52 o
   7   4   1       13.74       18.58      3.33 o
   8   4   1      224.02      225.56      3.72 o
   9   4   1      183.25      180.82      3.42 o
  10   4   1        6.70        9.74      3.18 o
  11   4   1       88.38       84.54      3.37 o
  12   4   1      361.76      364.11      6.18 o
  13   4   1       35.08       27.89      3.29 o
  14   4   1        3.45        9.98      3.34 o
  15   4   1        6.50        6.84      3.38 o
  16   4   1        0.16        1.26      4.43 o
 -16   5   1       16.83       16.75      3.77 o
 -15   5   1        6.47       10.01      3.40 o
 -14   5   1       20.13       18.37      2.67 o
 -13   5   1        0.00        0.27      3.64 o
 -12   5   1       32.69       35.80      2.81 o
 -11   5   1       44.63       47.98      3.21 o
 -10   5   1        0.00        3.60      2.90 o
  -9   5   1       67.72       67.08      3.04 o
  -8   5   1       12.37       16.38      3.25 o
  -7   5   1       58.40       58.52      3.06 o
  -6   5   1      933.98      984.38     14.24 o
  -5   5   1       22.21       20.03      3.13 o
  -4   5   1      258.90      259.16      2.96 o
  -3   5   1        3.16        2.30      2.84 o
  -2   5   1     1079.46     1052.76      9.22 o
  -1   5   1     1999.56     1964.44     26.45 o
   0   5   1      145.16      146.44      3.68 o
   1   5   1      691.91      667.54      8.58 o
   2   5   1       33.93       35.27      3.58 o
   3   5   1        0.06       -1.42      3.69 o
   4   5   1      108.83       97.13      3.48 o
   5   5   1      223.47      229.48      7.31 o
   6   5   1      537.91      544.00     11.97 o
   7   5   1      100.46       93.90      3.57 o
   8   5   1       15.90       20.42      3.42 o
   9   5   1       65.67       69.20      3.24 o
  10   5   1       48.54       49.62      3.44 o
  11   5   1      705.10      743.00      5.85 o
  12   5   1       35.68       33.82      3.35 o
  13   5   1        0.83        5.61      3.32 o
  14   5   1        0.28        0.95      3.39 o
  15   5   1        1.77        6.55      3.34 o
  16   5   1        7.95       16.26      3.53 o
 -16   6   1       13.11       17.50      3.86 o
 -15   6   1        9.40       12.79      3.06 o
 -14   6   1       12.62       16.22      2.74 o
 -13   6   1      260.38      255.61      2.98 o
 -12   6   1      200.21      192.95      3.02 o
 -11   6   1      152.11      153.04      3.49 o
 -10   6   1       49.04       49.56      3.14 o
  -9   6   1       23.44       26.42      2.97 o
  -8   6   1       69.27       72.26      4.20 o
  -7   6   1      114.67      111.64      4.75 o
  -6   6   1      181.60      205.25      3.75 o
  -5   6   1      238.98      275.58      3.07 o
  -4   6   1      111.98      105.65      3.04 o
  -3   6   1       64.98       58.93      3.03 o
  -2   6   1      888.78      829.76      8.63 o
  -1   6   1     4842.49     4759.91     64.78 o
   0   6   1      153.76      165.65      3.38 o
   1   6   1     1004.90      992.60      7.12 o
   2   6   1      769.55      745.03      4.26 o
   3   6   1       11.04       11.21      3.28 o
   4   6   1      110.11      122.65      3.51 o
   5   6   1       31.00       44.70      3.14 o
   6   6   1      424.23      438.13      5.32 o
   7   6   1      218.34      210.96      3.93 o
   8   6   1       26.30       33.93      4.36 o
   9   6   1       71.74       69.17      3.23 o
  10   6   1       81.93       78.93      3.17 o
  11   6   1      197.43      195.59      3.45 o
  12   6   1        0.77        1.50      3.16 o
  13   6   1        5.33        6.40      3.22 o
  14   6   1       23.36       21.53      3.55 o
  15   6   1        1.45        6.17      3.41 o
  16   6   1        7.55       11.99      3.84 o
 -16   7   1       16.71       19.50      3.07 o
 -15   7   1        0.98        5.39      3.13 o
 -14   7   1        0.43        5.71      2.82 o
 -13   7   1        1.45       -0.39      2.87 o
 -12   7   1        0.83        3.31      3.71 o
 -11   7   1       96.41      100.83      3.15 o
 -10   7   1        9.18       10.89      4.23 o
  -9   7   1       27.25       30.18      3.03 o
  -8   7   1       22.55       23.41      3.72 o
  -7   7   1      213.71      210.68      6.06 o
  -6   7   1        2.88        6.61      3.28 o
  -5   7   1      344.27      366.08      7.58 o
  -4   7   1        0.43        4.16      2.68 o
  -3   7   1        0.33        7.69      2.82 o
  -2   7   1      287.21      277.10      6.66 o
  -1   7   1      290.34      272.48      4.43 o
   0   7   1      115.52      109.59      3.18 o
   1   7   1       47.36       47.11      3.14 o
   2   7   1        0.03       -0.74      3.09 o
   3   7   1      101.45       96.11      3.15 o
   4   7   1       15.60       14.47      3.03 o
   5   7   1       78.43       86.52      3.30 o
   6   7   1        3.49       10.75      3.63 o
   7   7   1       30.00       35.82      3.53 o
   8   7   1       14.31       12.68      3.62 o
   9   7   1        2.65        2.37      3.61 o
  10   7   1      398.49      406.11      4.47 o
  11   7   1       35.65       31.90      3.13 o
  12   7   1       84.67       79.72      3.44 o
  13   7   1        4.09        2.89      3.24 o
  14   7   1        0.04        2.47      3.61 o
  15   7   1        0.15        4.05      3.58 o
 -15   8   1       12.48        6.07      3.29 o
 -14   8   1       28.91       29.13      2.95 o
 -13   8   1        7.55       12.15      3.40 o
 -12   8   1      314.89      308.84      8.53 o
 -11   8   1        5.81        7.23      3.14 o
 -10   8   1       17.10       22.12      3.10 o
  -9   8   1        0.11        3.75      3.04 o
  -8   8   1        5.77       12.01      3.09 o
  -7   8   1      129.42      146.00     10.16 o
  -6   8   1        5.37        6.08      2.72 o
  -5   8   1       28.66       31.38      2.67 o
  -4   8   1      141.05      141.89      3.01 o
  -3   8   1      341.88      320.40      5.12 o
  -2   8   1      443.14      454.38      4.86 o
  -1   8   1      165.48      150.34      3.23 o
   0   8   1     4959.01     4726.35     37.92 o
   1   8   1      213.72      228.37      3.27 o
   2   8   1       44.11       39.55      3.09 o
   3   8   1       16.67       15.49      3.20 o
   4   8   1       78.97       72.28      3.20 o
   5   8   1      395.47      395.86      5.03 o
   6   8   1       15.83       19.38      3.44 o
   7   8   1        0.00        5.27      3.54 o
   8   8   1       86.91       94.61      6.34 o
   9   8   1       39.98       35.90      3.44 o
  10   8   1        1.27        7.38      3.56 o
  11   8   1       82.20       86.84      3.34 o
  12   8   1      285.90      291.82      6.12 o
  13   8   1       37.39       35.95      3.62 o
  14   8   1        4.39        8.62      3.75 o
  15   8   1        0.05        3.90      3.55 o
 -15   9   1        9.40       12.64      3.24 o
 -14   9   1        0.07        1.12      3.01 o
 -13   9   1       40.88       42.80      3.35 o
 -12   9   1       60.89       61.50      4.40 o
 -11   9   1      165.01      167.19      3.37 o
 -10   9   1       54.01       55.30      3.12 o
  -9   9   1       23.60       29.29      3.69 o
  -8   9   1        1.43        1.16      5.03 o
  -7   9   1        7.78       11.84      3.13 o
  -6   9   1      167.31      169.23      3.21 o
  -5   9   1       14.00       20.61      2.81 o
  -4   9   1        9.43       11.65      2.75 o
  -3   9   1        3.58        7.65      2.98 o
  -2   9   1       58.53       54.84      3.01 o
  -1   9   1     1014.09     1022.88     12.06 o
   0   9   1       46.59       46.45      3.01 o
   1   9   1     1016.06      984.66      6.53 o
   2   9   1      184.31      195.38      3.31 o
   3   9   1        5.75       10.57      3.08 o
   4   9   1       27.48       26.53      3.03 o
   5   9   1       16.66       16.77      3.12 o
   6   9   1       89.44       93.94      3.27 o
   7   9   1       15.69       27.18      4.22 o
   8   9   1        0.46        4.64      3.52 o
   9   9   1       71.67       75.45      5.91 o
  10   9   1        1.74        7.45      3.38 o
  11   9   1      361.63      360.99      3.68 o
  12   9   1        0.23        2.01      3.65 o
  13   9   1       37.96       44.21      3.55 o
  14   9   1        0.04       -1.21      3.65 o
 -14  10   1        0.63        3.21      3.67 o
 -13  10   1       28.87       24.64      3.60 o
 -12  10   1       30.20       28.56      3.22 o
 -11  10   1       36.89       34.46      3.34 o
 -10  10   1       13.82       16.81      3.61 o
  -9  10   1       38.31       38.47      3.22 o
  -8  10   1       12.82       14.13      3.07 o
  -7  10   1       51.10       46.74      3.16 o
  -6  10   1       47.64       48.23      3.03 o
  -5  10   1       15.29       20.68      2.83 o
  -4  10   1        0.08        3.32      2.64 o
  -3  10   1       29.36       27.71      4.16 o
  -2  10   1        9.84        9.86      3.03 o
  -1  10   1      380.26      362.59      4.19 o
   0  10   1       79.83       72.97      2.99 o
   1  10   1       20.68       17.29      2.93 o
   2  10   1      191.06      180.64      3.12 o
   3  10   1       57.80       61.32      3.19 o
   4  10   1        0.66        1.01      3.02 o
   5  10   1        7.79        8.82      2.95 o
   6  10   1       84.99       85.47      3.24 o
   7  10   1       12.47       11.10      3.54 o
   8  10   1        7.41       13.63      3.40 o
   9  10   1       34.33       35.68      4.81 o
  10  10   1       31.34       36.92      7.39 o
  11  10   1       22.72       24.58      3.49 o
  12  10   1        0.14        1.19      3.52 o
  13  10   1        6.22       14.03      3.61 o
 -13  11   1        0.04       -1.19      3.61 o
 -12  11   1        2.73        9.94      3.35 o
 -11  11   1       11.30       13.28      3.52 o
 -10  11   1        1.67        5.61      3.14 o
  -9  11   1        0.08       -0.46      3.22 o
  -8  11   1        2.58        4.51      3.17 o
  -7  11   1       23.34       22.54      2.88 o
  -6  11   1        0.00       -3.00      2.68 o
  -5  11   1       58.60       53.29      5.43 o
  -4  11   1        0.02        2.05      2.67 o
  -3  11   1        0.51        0.60      2.80 o
  -2  11   1       13.38       15.79      2.78 o
  -1  11   1        5.64        9.01      3.02 o
   0  11   1        0.05        2.60      4.25 o
   1  11   1        0.45        7.40      2.81 o
   2  11   1        1.24        6.59      2.96 o
   3  11   1       20.77       20.46      2.96 o
   4  11   1        2.23        7.93      3.76 o
   5  11   1       57.87       61.16      3.08 o
   6  11   1        0.76        4.11      3.15 o
   7  11   1       19.58       17.94      3.32 o
   8  11   1        3.63        3.58      3.42 o
   9  11   1        0.02       -2.54      3.74 o
  10  11   1       35.29       36.66      3.72 o
  11  11   1        4.66        9.07      3.53 o
  12  11   1        6.41        6.38      3.36 o
  13  11   1        0.92        5.70      3.68 o
 -12  12   1       57.19       55.91      4.90 o
 -11  12   1        0.10        2.85      3.34 o
 -10  12   1        0.01        6.89      3.46 o
  -9  12   1        2.49        0.34      3.13 o
  -8  12   1        0.19        1.88      3.42 o
  -7  12   1        0.78        6.39      2.59 o
  -6  12   1        4.13        3.51      3.68 o
  -5  12   1        6.56       11.48      2.57 o
  -4  12   1        0.10        7.69      2.57 o
  -3  12   1        0.16        1.45      2.75 o
  -2  12   1        7.28       16.54      2.87 o
  -1  12   1       46.97       50.98      2.99 o
   0  12   1      360.09      324.18      3.16 o
   1  12   1       27.80       34.18      2.97 o
   2  12   1       20.80       24.49      2.82 o
   3  12   1       19.63       26.77      2.81 o
   4  12   1        9.56       13.76      2.90 o
   5  12   1       11.65       17.86      2.91 o
   6  12   1        5.42       13.70      2.83 o
   7  12   1        5.11        5.72      2.87 o
   8  12   1        0.00        3.88      3.30 o
   9  12   1        3.44        4.28      3.53 o
  10  12   1        1.09        7.74      3.71 o
  11  12   1       17.11       22.64      5.65 o
  12  12   1       47.68       48.18      4.04 o
 -11  13   1       77.17       74.34      4.49 o
 -10  13   1       33.64       33.84      3.88 o
  -9  13   1        2.44        0.74      3.57 o
  -8  13   1       11.27       14.17      3.32 o
  -7  13   1        1.72        5.79      2.68 o
  -6  13   1        0.06        4.86      2.78 o
  -5  13   1       11.23       19.79      4.35 o
  -4  13   1        0.77        1.17      2.63 o
  -3  13   1        0.12        2.63      3.03 o
  -2  13   1        2.80        8.16      3.46 o
  -1  13   1      170.85      170.33      3.15 o
   0  13   1       11.66        8.86      2.69 o
   1  13   1      274.98      272.45      4.91 o
   2  13   1       49.31       54.01      2.87 o
   3  13   1        5.59        7.42      2.73 o
   4  13   1        6.38        4.89      2.97 o
   5  13   1        0.40       -1.37      2.86 o
   6  13   1        0.46        1.39      2.92 o
   7  13   1        7.10        7.50      3.04 o
   8  13   1       10.13       13.28      5.69 o
   9  13   1       19.16       20.61      6.44 o
  10  13   1        1.04        4.65      3.65 o
  11  13   1       76.39       71.49      7.92 o
 -10  14   1        0.35        2.05      3.39 o
  -9  14   1       11.72       18.66      4.29 o
  -8  14   1        2.24        3.79      3.39 o
  -7  14   1        0.27        2.20      2.91 o
  -6  14   1       15.80       16.27      2.85 o
  -5  14   1        7.01       11.41      2.81 o
  -4  14   1        4.43        6.54      2.89 o
  -3  14   1        0.34        9.74      3.08 o
  -2  14   1        0.37        3.55      2.68 o
  -1  14   1       18.22       18.66      3.43 o
   0  14   1       30.75       35.68      3.05 o
   1  14   1        0.29        0.85      2.77 o
   2  14   1       23.64       23.16      2.94 o
   3  14   1       11.91       10.87      2.82 o
   4  14   1        0.03        6.41      2.92 o
   5  14   1        0.30        1.97      2.92 o
   6  14   1       11.96        9.10      3.04 o
   7  14   1        2.38        5.45      3.01 o
   8  14   1        5.75        9.64      3.36 o
   9  14   1        4.42        2.92      4.28 o
  -8  15   1        0.00       -1.55      3.50 o
  -7  15   1        1.50        3.18      2.95 o
  -6  15   1        2.50        0.28      3.46 o
  -5  15   1        0.02        0.79      2.85 o
  -4  15   1        4.75        7.77      2.96 o
  -3  15   1        0.10       -2.90      2.83 o
  -2  15   1       19.90       24.17      5.22 o
  -1  15   1        6.39        8.08      2.95 o
   0  15   1        5.41       11.49      3.41 o
   1  15   1        1.22        4.16      2.95 o
   2  15   1        0.76        2.36      2.83 o
   3  15   1        3.05        9.42      3.04 o
   4  15   1        0.11        1.79      2.88 o
   5  15   1       11.91        8.52      2.86 o
   6  15   1        2.10        0.35      3.09 o
   7  15   1        0.00        5.89      3.08 o
   8  15   1        1.56        7.07      3.60 o
  -6  16   1        0.06        1.34      3.12 o
  -5  16   1        7.90        7.14      2.97 o
  -4  16   1        3.64        5.69      2.94 o
  -3  16   1        8.57       13.38      4.07 o
  -2  16   1        9.66       12.19      3.81 o
  -1  16   1       21.91       22.91      2.91 o
   0  16   1       14.20       16.52      2.98 o
   1  16   1        0.55        5.27      3.00 o
   2  16   1        8.91        9.15      3.02 o
   3  16   1        3.40        5.61      2.88 o
   4  16   1        0.17        2.09      3.26 o
   5  16   1        0.65       -0.01      4.61 o
   6  16   1        0.02        7.20      3.41 o
  -3  17   1        2.37        5.92      2.97 o
  -2  17   1        3.37        4.47      3.13 o
  -1  17   1        9.38        8.23      3.27 o
   0  17   1        0.29        4.08      3.26 o
   1  17   1       18.17       18.67      3.14 o
   2  17   1        3.99        6.04      3.13 o
   3  17   1        0.56       -0.59      3.63 o
 -17   0   2       13.51       14.19      6.63 o
 -16   0   2        0.57        7.06      6.06 o
 -15   0   2        1.78       10.56      5.13 o
 -14   0   2       42.74       45.51      5.81 o
 -13   0   2      125.71      114.27      5.13 o
 -12   0   2       80.99       85.14      5.06 o
 -11   0   2       42.05       39.26      5.69 o
 -10   0   2        7.89       15.13      5.50 o
  -9   0   2       36.48       33.76      4.69 o
  -8   0   2      140.02      129.83      5.00 o
  -7   0   2     5210.52     5577.65     14.19 o
  -6   0   2     1693.98     1830.25      9.00 o
   0   0   2     5621.38     5487.89     19.50 o
   1   0   2      823.39      755.26     11.00 o
   2   0   2      492.69      488.89      7.65 o
   3   0   2       75.14       76.24      6.45 o
   4   0   2      444.48      486.45      7.20 o
   5   0   2    10273.46    10429.76     58.42 o
   6   0   2      286.66      321.45      6.35 o
   7   0   2       62.59       79.71      5.45 o
   8   0   2      108.62       86.67      5.39 o
   9   0   2        2.56        4.97      5.04 o
  10   0   2       96.81       97.30      5.09 o
  11   0   2      101.58       99.95      8.13 o
  12   0   2      139.94      131.15      7.94 o
  13   0   2      121.32      104.71      7.94 o
  14   0   2        2.77        9.63      7.88 o
  15   0   2        0.23        5.69      8.06 o
  16   0   2        0.13        2.13      8.38 o
 -17   1   2        4.65        9.10      4.22 o
 -16   1   2        8.68       13.64      4.35 o
 -15   1   2        5.93        2.91      4.59 o
 -14   1   2        7.52       18.37      6.63 o
 -13   1   2      162.22      150.98      4.53 o
 -12   1   2       10.23       14.88      3.66 o
 -11   1   2       62.61       62.39      3.54 o
 -10   1   2       38.37       35.30      3.67 o
  -9   1   2       53.84       47.80      4.25 o
  -8   1   2      160.70      163.67      4.53 o
  -7   1   2      455.25      462.46      6.19 o
  -6   1   2      541.40      588.98      7.19 o
  -5   1   2      473.91      478.58      6.94 o
  -4   1   2        0.08        4.44      5.94 o
  -2   1   2      204.34      220.16      7.38 o
  -1   1   2      462.65      425.45      7.69 o
   0   1   2       27.25       36.67      5.28 o
   1   1   2      352.36      373.39      5.17 o
   2   1   2      518.93      506.57      5.59 o
   3   1   2        9.16        4.99      4.25 o
   4   1   2     1022.00     1017.00     11.44 o
   5   1   2       53.98       65.79      4.53 o
   6   1   2       20.81       22.55      3.97 o
   7   1   2       49.85       53.33      4.03 o
   8   1   2        0.05        3.03      3.64 o
   9   1   2        0.08        0.67      4.10 o
  10   1   2        0.37        1.66      4.00 o
  11   1   2        0.62        3.25      4.00 o
  12   1   2       12.17        9.56      3.94 o
  13   1   2        7.73        8.81      5.18 o
  14   1   2        7.14        3.32      5.22 o
  15   1   2        0.78        0.52      5.40 o
  16   1   2       45.16       64.42      5.77 o
 -17   2   2        0.45        4.27      4.19 o
 -16   2   2        3.01       -1.83      4.33 o
 -15   2   2        7.55        8.11      4.22 o
 -14   2   2        2.80        1.00      5.72 o
 -13   2   2       65.80       63.56      5.50 o
 -12   2   2        2.29        4.77      3.68 o
 -11   2   2        5.45       14.55      5.72 o
 -10   2   2        0.04        4.98      3.57 o
  -9   2   2        1.15       -2.13      3.53 o
  -8   2   2        1.20        1.19      5.38 o
  -7   2   2       47.45       42.76      5.75 o
  -6   2   2       44.96       48.13      5.75 o
  -5   2   2        0.12        1.31      5.06 o
  -4   2   2       13.67       10.22      3.65 o
  -3   2   2       50.35       52.51      4.13 o
  -2   2   2     1030.04     1026.92     22.66 o
  -1   2   2      865.59      893.51     11.98 o
   0   2   2      150.74      138.59      4.26 o
   1   2   2      100.61       94.05      4.25 o
   2   2   2        2.15        5.42      3.78 o
   3   2   2       94.37       93.38      5.04 o
   4   2   2      176.04      193.91      5.52 o
   5   2   2        1.95        3.35      4.97 o
   6   2   2       37.72       40.23      4.54 o
   7   2   2        0.07        0.61      4.17 o
   8   2   2        0.16        7.10      4.17 o
   9   2   2        8.94        9.96      4.05 o
  10   2   2        4.82       10.23      4.01 o
  11   2   2       66.78       53.56      4.14 o
  12   2   2       12.95       16.45      3.88 o
  13   2   2       21.64       21.68      3.87 o
  14   2   2        0.00        2.87      4.08 o
  15   2   2        0.11        5.22      5.60 o
  16   2   2        0.02        7.91      5.93 o
 -17   3   2       11.08       13.25      4.62 o
 -16   3   2       20.94       31.01      4.40 o
 -15   3   2       26.02       24.24      3.96 o
 -14   3   2        8.45        7.75      3.54 o
 -13   3   2        4.09        6.74      3.69 o
 -12   3   2       63.39       56.23      3.71 o
 -11   3   2       15.98       22.74      3.68 o
 -10   3   2        0.09        1.31      4.81 o
  -9   3   2        0.11        8.56      5.63 o
  -8   3   2       30.51       39.88      4.94 o
  -7   3   2      137.88      133.77      5.19 o
  -6   3   2      323.21      317.50      4.11 o
  -5   3   2      788.98      754.44      7.68 o
  -4   3   2       32.89       38.07      3.24 o
  -3   3   2      321.95      348.75      3.74 o
  -2   3   2      125.08      122.05      2.90 o
  -1   3   2       70.20       62.80      3.64 o
   0   3   2     1409.27     1421.73      9.96 o
   1   3   2       21.76       24.55      3.94 o
   2   3   2        0.34        1.06      4.18 o
   3   3   2       49.90       39.56      5.38 o
   4   3   2      107.69      107.36      4.88 o
   5   3   2       41.70       47.95      4.82 o
   6   3   2        0.32        0.49      4.50 o
   7   3   2      166.47      167.80      9.91 o
   8   3   2       49.36       51.01      4.61 o
   9   3   2        1.94        5.17      4.32 o
  10   3   2       22.54       15.62      4.61 o
  11   3   2        0.06        5.42      3.77 o
  12   3   2       76.07       73.90      4.94 o
  13   3   2       54.92       54.37      4.01 o
  14   3   2        8.88       13.73      4.06 o
  15   3   2        1.60        5.54      3.96 o
  16   3   2       11.46       13.04      5.25 o
 -16   4   2        0.27        0.09      3.23 o
 -15   4   2       13.49       15.09      3.25 o
 -14   4   2       47.40       52.45      3.23 o
 -13   4   2       71.13       69.27      3.06 o
 -12   4   2        5.61        5.33      2.86 o
 -11   4   2        7.03        6.60      4.47 o
 -10   4   2       21.34       18.21      3.90 o
  -9   4   2       65.70       63.94      3.06 o
  -8   4   2       33.08       39.23      2.89 o
  -7   4   2     1898.57     2034.00     40.54 o
  -6   4   2      455.37      493.71      7.69 o
  -5   4   2        0.70       -1.53      2.96 o
  -4   4   2       96.73       87.70      3.80 o
  -3   4   2      416.43      442.31      3.33 o
  -2   4   2        0.78        1.33      2.81 o
  -1   4   2       74.17       85.77      3.16 o
   0   4   2      479.96      457.07      7.50 o
   1   4   2      872.50      867.71      7.02 o
   2   4   2      115.33      113.08      4.04 o
   3   4   2        1.05        7.76      4.11 o
   4   4   2       78.28       82.15      4.40 o
   5   4   2     3694.05     3791.90     13.94 o
   6   4   2       77.62       85.56      4.62 o
   7   4   2       29.66       40.46      6.50 o
   8   4   2        3.46        9.63      4.31 o
   9   4   2       48.64       47.27      4.36 o
  10   4   2       45.88       45.14      4.35 o
  11   4   2       68.74       69.73      3.87 o
  12   4   2       43.27       39.29      3.70 o
  13   4   2       58.53       52.21      3.77 o
  14   4   2        0.65        1.06      3.77 o
  15   4   2        1.36        6.27      4.04 o
 -16   5   2        1.35        5.89      6.27 o
 -15   5   2        3.47        2.72      3.32 o
 -14   5   2       29.19       36.19      5.69 o
 -13   5   2      225.33      221.78      4.23 o
 -12   5   2        1.84        2.14      3.70 o
 -11   5   2       59.41       56.60      5.09 o
 -10   5   2       90.60       96.68      3.18 o
  -9   5   2       16.34       17.09      3.31 o
  -8   5   2      146.51      149.51      3.90 o
  -7   5   2      176.00      180.67      3.08 o
  -6   5   2      186.99      198.84      3.35 o
  -5   5   2       11.05       12.48      2.82 o
  -4   5   2       49.00       48.68      2.53 o
  -3   5   2      279.27      270.14      3.00 o
  -2   5   2      471.45      446.61      8.20 o
  -1   5   2      581.20      580.23      7.00 o
   0   5   2       17.62       24.69      3.06 o
   1   5   2      317.53      346.89      4.96 o
   2   5   2      467.82      441.43      6.75 o
   3   5   2        2.48        2.37      3.59 o
   4   5   2      803.47      770.23      7.66 o
   5   5   2       27.08       33.80      4.94 o
   6   5   2        1.03        7.77      4.12 o
   7   5   2       21.36       24.89      8.72 o
   8   5   2        1.55        2.91      3.99 o
   9   5   2       15.72       18.26      5.84 o
  10   5   2       13.16       16.65      3.89 o
  11   5   2       13.43       13.85      4.14 o
  12   5   2        0.22       -0.07      6.59 o
  13   5   2        2.54        1.97      4.23 o
  14   5   2        3.43        0.61      6.34 o
  15   5   2        0.25       -2.13      4.43 o
 -16   6   2        9.91       14.97      3.69 o
 -15   6   2       13.39       15.52      3.36 o
 -14   6   2        9.88       10.30      4.30 o
 -13   6   2      242.95      236.07      3.68 o
 -12   6   2       10.56        9.23      3.09 o
 -11   6   2       11.63        9.62      3.05 o
 -10   6   2        0.96        4.57      3.76 o
  -9   6   2        1.90        2.94      4.35 o
  -8   6   2       15.86       19.63      2.86 o
  -7   6   2       30.34       30.51      2.85 o
  -6   6   2       47.69       47.23      2.99 o
  -5   6   2        0.41        2.66      2.90 o
  -4   6   2       45.07       52.25      2.77 o
  -3   6   2        1.85        2.00      2.62 o
  -2   6   2     1169.04     1113.93     11.10 o
  -1   6   2     2956.31     2943.70     34.13 o
   0   6   2      165.31      161.56      3.12 o
   1   6   2      211.34      205.92      3.71 o
   2   6   2        8.96        9.51      3.29 o
   3   6   2      125.27      127.49      3.34 o
   4   6   2      179.84      186.60      3.81 o
   5   6   2       12.13       17.59      3.91 o
   6   6   2       48.08       41.51      3.93 o
   7   6   2        2.69        5.74      4.08 o
   8   6   2        2.29        1.12      4.04 o
   9   6   2       41.34       45.20      7.09 o
  10   6   2       12.79       16.03      3.88 o
  11   6   2      287.64      274.84      4.57 o
  12   6   2       32.01       42.41      4.28 o
  13   6   2       55.88       54.88      4.37 o
  14   6   2        0.03        4.88      4.35 o
  15   6   2        0.07        7.65      4.58 o
 -15   7   2        9.60        7.84      3.40 o
 -14   7   2        9.65       14.08      2.79 o
 -13   7   2        5.76        6.93      3.10 o
 -12   7   2      178.48      164.40      6.41 o
 -11   7   2        0.00        3.62      3.08 o
 -10   7   2        1.31        4.56      2.89 o
  -9   7   2       46.93       40.37      2.91 o
  -8   7   2        4.47        6.72      3.19 o
  -7   7   2        1.13        7.46      2.88 o
  -6   7   2       48.46       47.56      3.09 o
  -5   7   2       44.81       46.64      2.66 o
  -4   7   2       34.51       43.82      2.47 o
  -3   7   2      258.24      239.49      3.66 o
  -2   7   2      328.71      318.50      3.87 o
  -1   7   2       19.30       13.84      2.97 o
   0   7   2     2051.69     2059.05     22.49 o
   1   7   2      192.94      195.65      3.26 o
   2   7   2       26.59       30.52      3.11 o
   3   7   2        0.32       -0.17      3.29 o
   4   7   2        1.67        1.87      3.43 o
   5   7   2       60.36       60.24      3.43 o
   6   7   2        8.79       11.75      3.69 o
   7   7   2        4.05       12.52      3.84 o
   8   7   2       86.34       89.57      4.52 o
   9   7   2       10.90       19.97      3.70 o
  10   7   2      243.34      246.19      6.44 o
  11   7   2        0.00        4.82      4.28 o
  12   7   2      103.54       99.97      4.22 o
  13   7   2       33.90       40.44      4.39 o
  14   7   2        2.12        6.78      4.19 o
 -15   8   2       24.23       24.81      3.51 o
 -14   8   2       50.61       56.46      3.28 o
 -13   8   2       14.69       18.03      3.94 o
 -12   8   2       32.99       38.01      3.24 o
 -11   8   2        3.03        5.65      4.77 o
 -10   8   2       59.46       53.36      2.93 o
  -9   8   2       47.37       52.52      3.01 o
  -8   8   2        0.59        7.47      3.03 o
  -7   8   2       75.26       81.08      4.64 o
  -6   8   2        4.52        6.40      3.19 o
  -5   8   2       14.61       13.26      2.78 o
  -4   8   2        6.66        9.30      2.78 o
  -3   8   2      849.44      833.82     10.43 o
  -2   8   2      377.63      327.86      3.87 o
  -1   8   2       39.75       41.72      2.86 o
   0   8   2      170.72      152.64      3.03 o
   1   8   2      126.36      126.84      3.39 o
   2   8   2       13.54       14.51      3.19 o
   3   8   2       25.35       22.67      3.14 o
   4   8   2        2.67        4.23      3.30 o
   5   8   2      157.93      160.34      3.60 o
   6   8   2        0.41        5.94      3.73 o
   7   8   2        5.13        8.47      6.59 o
   8   8   2       94.94      103.39      3.91 o
   9   8   2      191.20      184.19      4.20 o
  10   8   2        1.30        3.77      5.56 o
  11   8   2       21.13       28.79      4.02 o
  12   8   2        0.15        7.72      6.16 o
  13   8   2        3.56        2.83      4.11 o
  14   8   2        0.08       -1.44      5.28 o
 -14   9   2        5.36        3.24      3.40 o
 -13   9   2       35.24       35.59      6.84 o
 -12   9   2        2.13        6.26      3.08 o
 -11   9   2       16.74       18.26      3.07 o
 -10   9   2       23.38       21.59      3.13 o
  -9   9   2        0.13        0.52      2.99 o
  -8   9   2        0.93        1.88      2.96 o
  -7   9   2        0.00        3.24      2.93 o
  -6   9   2        0.02        9.70      2.56 o
  -5   9   2        0.48        5.50      4.08 o
  -4   9   2       11.82       12.84      2.63 o
  -3   9   2       76.67       66.98      2.84 o
  -2   9   2       87.50       84.48      2.88 o
  -1   9   2        5.89        6.24      2.84 o
   0   9   2        7.52       10.20      2.99 o
   1   9   2       22.18       20.01      3.03 o
   2   9   2       43.20       43.97      3.07 o
   3   9   2        0.09        0.68      3.31 o
   4   9   2       18.84       21.09      3.19 o
   5   9   2        2.34       -3.11      3.12 o
   6   9   2       13.65       15.66      3.80 o
   7   9   2        5.34        8.44      3.75 o
   8   9   2        1.24       -1.59      3.73 o
   9   9   2       39.08       37.16      3.75 o
  10   9   2       11.54       19.86      4.06 o
  11   9   2       41.20       44.89      4.46 o
  12   9   2        0.33        3.96      4.59 o
  13   9   2        0.21       -2.78      3.88 o
 -14  10   2        9.73       11.13      3.37 o
 -13  10   2      113.69      106.09      3.56 o
 -12  10   2        6.73       13.44      3.26 o
 -11  10   2        2.92        2.52      7.42 o
 -10  10   2        6.94       13.29      3.06 o
  -9  10   2        0.04        5.18      5.05 o
  -8  10   2       18.32       17.38      3.21 o
  -7  10   2        7.03       10.48      3.23 o
  -6  10   2       14.88       15.82      2.72 o
  -5  10   2        2.66        1.75      2.99 o
  -4  10   2        1.57        6.11      2.89 o
  -3  10   2       55.22       55.63      2.75 o
  -2  10   2      181.14      173.00      3.00 o
  -1  10   2      994.01      961.57     18.72 o
   0  10   2       42.76       36.99      3.00 o
   1  10   2       34.78       34.58      3.32 o
   2  10   2        0.03        4.51      3.53 o
   3  10   2        9.50       14.14      3.11 o
   4  10   2        9.82       19.12      3.08 o
   5  10   2       15.14       14.16      3.13 o
   6  10   2       33.13       33.63      3.12 o
   7  10   2        3.74        2.05      4.05 o
   8  10   2       19.85       17.15      3.51 o
   9  10   2       40.33       48.51      3.94 o
  10  10   2        3.68        1.07      3.77 o
  11  10   2      146.75      154.40      4.06 o
  12  10   2       10.01       14.06      4.48 o
  13  10   2       10.09        5.31      4.32 o
 -13  11   2        1.40        3.43      3.34 o
 -12  11   2      117.21      104.82      3.52 o
 -11  11   2        0.62       -0.78      3.17 o
 -10  11   2        0.97       -2.71      3.87 o
  -9  11   2       32.02       31.03      3.99 o
  -8  11   2        0.28        9.70      3.37 o
  -7  11   2       20.20       24.35      3.42 o
  -6  11   2       24.73       28.72      2.78 o
  -5  11   2       47.37       53.44      2.92 o
  -4  11   2      109.41      105.88      3.01 o
  -3  11   2       40.25       38.86      2.83 o
  -2  11   2      303.68      288.65      3.17 o
  -1  11   2       10.44       10.82      2.77 o
   0  11   2      702.56      692.84      6.37 o
   1  11   2       31.77       34.12      3.03 o
   2  11   2       14.63       19.20      2.98 o
   3  11   2        6.12       11.99      2.90 o
   4  11   2        0.25        5.16      2.99 o
   5  11   2        0.50        2.11      3.04 o
   6  11   2        0.62        2.73      3.15 o
   7  11   2      101.87      105.76      6.57 o
   8  11   2       54.63       58.94      3.76 o
   9  11   2       12.56        6.05      3.88 o
  10  11   2      250.97      265.06      4.48 o
  11  11   2        3.22        7.95      9.60 o
  12  11   2       60.35       55.82      7.35 o
 -12  12   2       33.98       31.83      3.56 o
 -11  12   2        1.71        3.19      3.37 o
 -10  12   2       39.85       36.06      3.26 o
  -9  12   2        8.47        7.33      3.06 o
  -8  12   2        5.32        8.78      5.15 o
  -7  12   2        2.35        7.15      2.73 o
  -6  12   2        3.21        8.07      2.58 o
  -5  12   2        0.02       -3.18      2.60 o
  -4  12   2        5.53        0.94      2.54 o
  -3  12   2      211.81      193.86      3.15 o
  -2  12   2      216.96      204.42      2.98 o
  -1  12   2       26.77       24.81      5.23 o
   0  12   2      105.26       95.39      2.96 o
   1  12   2        1.33        4.97      2.71 o
   2  12   2        9.84       10.56      2.75 o
   3  12   2       20.44       22.83      3.15 o
   4  12   2       17.22       21.29      3.01 o
   5  12   2        1.08        2.99      2.86 o
   6  12   2        1.07        7.42      2.97 o
   7  12   2        0.00        3.12      4.38 o
   8  12   2       68.12       70.70      3.92 o
   9  12   2       88.28       87.87      3.77 o
  10  12   2        2.74        6.71      7.91 o
  11  12   2        6.38        6.40      4.66 o
 -11  13   2        0.64        4.67      6.22 o
 -10  13   2        0.53       -2.02      6.23 o
  -9  13   2        0.65        2.41      3.39 o
  -8  13   2        8.29       13.78      3.23 o
  -7  13   2       10.74       10.52      2.93 o
  -6  13   2       30.32       32.50      2.92 o
  -5  13   2        7.03        0.65      2.82 o
  -4  13   2        2.55        9.06      2.71 o
  -3  13   2        0.57        2.78      3.47 o
  -2  13   2        1.75        2.61      2.79 o
  -1  13   2       26.18       30.11      3.00 o
   0  13   2        0.02       -1.87      2.72 o
   1  13   2       17.02       17.89      3.69 o
   2  13   2        0.36        6.75      5.49 o
   3  13   2        0.14       -2.61      2.75 o
   4  13   2       10.25       12.28      2.91 o
   5  13   2        1.33        4.81      3.03 o
   6  13   2       21.67       26.47      3.16 o
   7  13   2        1.76        6.21      3.38 o
   8  13   2        1.33        9.62      3.77 o
   9  13   2        7.49        8.56      3.93 o
  10  13   2        0.01        1.98      4.13 o
 -10  14   2        3.65        3.83      3.33 o
  -9  14   2        1.82        5.22      3.65 o
  -8  14   2        4.11        4.40      5.84 o
  -7  14   2       26.70       32.39      3.15 o
  -6  14   2        8.13       13.88      2.75 o
  -5  14   2        3.33        0.95      2.82 o
  -4  14   2        6.55        8.28      2.61 o
  -3  14   2       46.58       48.63      2.76 o
  -2  14   2       14.57       14.16      3.00 o
  -1  14   2      124.26      104.82      2.90 o
   0  14   2       12.30        9.95      2.91 o
   1  14   2        1.10        5.47      2.87 o
   2  14   2        2.59        9.38      2.83 o
   3  14   2        0.62        2.96      2.80 o
   4  14   2        0.26        0.35      2.90 o
   5  14   2       20.22       25.35      2.98 o
   6  14   2       17.87       21.93      3.15 o
   7  14   2        1.05        0.19      3.38 o
   8  14   2       14.65       12.58      3.67 o
   9  14   2       17.82       18.25      3.80 o
  -8  15   2        0.00        0.78      6.34 o
  -7  15   2       22.36       24.40      2.99 o
  -6  15   2        9.76       10.23      2.85 o
  -5  15   2       48.83       38.86      2.86 o
  -4  15   2       39.15       42.16      2.71 o
  -3  15   2        4.81        4.79      2.98 o
  -2  15   2       78.64       67.97      2.85 o
  -1  15   2        4.23        2.01      2.96 o
   0  15   2      100.62       87.21      2.96 o
   1  15   2        0.85        5.30      2.95 o
   2  15   2        4.64        7.66      3.03 o
   3  15   2       10.26        8.15      4.14 o
   4  15   2        0.27        2.45      3.12 o
   5  15   2       23.23       30.10      3.17 o
   6  15   2        2.33        3.65      3.28 o
   7  15   2       52.85       45.22      3.33 o
  -6  16   2       15.58       13.23      3.21 o
  -5  16   2        1.68        0.85      2.89 o
  -4  16   2        1.60        1.54      4.15 o
  -3  16   2       13.17       20.25      2.88 o
  -2  16   2       40.80       41.35      2.90 o
  -1  16   2       15.47       11.52      2.96 o
   0  16   2        9.55       10.84      2.95 o
   1  16   2        0.29        1.93      3.04 o
   2  16   2        1.70        4.18      2.94 o
   3  16   2        4.68       11.59      3.20 o
   4  16   2       10.54       14.81      3.28 o
   5  16   2        1.51        4.07      3.27 o
 -16   1   3        3.54        5.32      3.78 o
 -15   1   3        4.64        2.30      3.87 o
 -14   1   3        0.85        4.61      3.74 o
 -13   1   3      130.75      127.47      4.53 o
 -12   1   3      124.79      122.29      4.44 o
 -11   1   3        7.67        2.23      3.59 o
 -10   1   3        0.01        1.07      4.50 o
  -9   1   3       50.49       65.63      3.58 o
  -8   1   3       14.99       21.50      4.56 o
  -7   1   3       61.02       67.64      4.75 o
  -6   1   3      163.92      165.34      5.69 o
  -5   1   3        1.10        2.38      4.63 o
  -3   1   3      121.23      141.09      5.88 o
  -2   1   3       13.16       19.32      4.94 o
  -1   1   3     1887.20     2057.73     10.13 o
   0   1   3      369.62      363.36      5.04 o
   1   1   3       41.31       60.76      3.53 o
   2   1   3       41.30       40.89      4.06 o
   3   1   3        5.26        6.03      3.96 o
   4   1   3        4.49        4.87      4.25 o
   5   1   3       35.57       36.17      3.92 o
   6   1   3        4.94        5.88      3.87 o
   7   1   3       11.22       12.45      3.95 o
   8   1   3        4.19        3.56      3.95 o
   9   1   3        9.21        9.76      3.92 o
  10   1   3        2.68        2.12      4.46 o
  11   1   3       14.05       14.00      4.55 o
  12   1   3        0.24        2.98      4.51 o
  13   1   3        0.38        2.28      4.61 o
  14   1   3        1.56        6.90      6.26 o
  15   1   3        0.01        5.93      6.66 o
 -16   2   3        2.10        3.97      3.82 o
 -15   2   3        2.59        4.79      3.90 o
 -14   2   3        0.32        7.80      6.28 o
 -13   2   3      173.96      152.91      5.88 o
 -12   2   3        9.51        6.58      3.38 o
 -11   2   3        2.20       13.25      3.58 o
 -10   2   3      111.15      103.68      5.16 o
  -9   2   3       30.13       27.19      4.69 o
  -8   2   3      242.93      261.55      5.44 o
  -7   2   3      152.88      154.46      5.19 o
  -6   2   3       32.53       43.88      4.75 o
  -5   2   3       28.60       31.00      3.34 o
  -4   2   3       12.28       13.91      3.54 o
  -3   2   3        4.55        4.96      3.89 o
  -2   2   3       39.53       41.12      7.47 o
  -1   2   3     5435.07     5811.13     15.38 o
   0   2   3      237.01      243.50      9.38 o
   1   2   3       88.83       93.20      3.67 o
   2   2   3      403.62      425.86      4.53 o
   3   2   3       16.94       17.09      4.06 o
   4   2   3      605.02      626.21      7.83 o
   5   2   3       63.73       73.77      4.67 o
   6   2   3      144.72      156.56      6.47 o
   7   2   3       23.09       34.38      4.91 o
   8   2   3       58.48       51.24      4.94 o
   9   2   3       21.47       17.37      4.78 o
  10   2   3       29.10       21.95      4.73 o
  11   2   3      763.35      644.27      5.73 o
  12   2   3        4.82        1.73      4.45 o
  13   2   3       17.18       14.61      4.58 o
  14   2   3        0.23       -0.12      4.66 o
  15   2   3        0.06        1.56      7.56 o
 -16   3   3        0.02       -5.26      5.00 o
 -15   3   3        9.28        9.85      4.97 o
 -14   3   3        1.44        6.19      3.54 o
 -13   3   3       84.08       82.60      3.85 o
 -12   3   3      267.89      223.48      3.82 o
 -11   3   3        7.66        9.31      5.50 o
 -10   3   3        0.18        3.81      4.81 o
  -9   3   3       84.94       86.08      4.94 o
  -8   3   3       12.28       18.73      3.31 o
  -7   3   3        9.92        9.00      3.29 o
  -6   3   3      289.48      299.01     11.91 o
  -5   3   3        1.28        5.67      3.29 o
  -4   3   3        0.93        0.95      5.34 o
  -3   3   3       10.41       10.67      3.67 o
  -2   3   3       21.19       28.29      3.83 o
  -1   3   3     1053.30     1088.96     12.88 o
   0   3   3     2006.78     2081.31     23.49 o
   1   3   3      167.07      180.96      3.93 o
   2   3   3       72.05       66.76      3.49 o
   3   3   3        3.97        4.63      3.45 o
   4   3   3        4.94        9.05      4.41 o
   5   3   3       32.58       34.88      5.31 o
   6   3   3       58.21       68.04      4.46 o
   7   3   3      147.40      126.39      4.88 o
   8   3   3        2.87        3.47      4.53 o
   9   3   3        0.15        5.19      4.78 o
  10   3   3        0.40        5.47      4.37 o
  11   3   3       17.62       16.85      4.76 o
  12   3   3        4.58        9.71      4.68 o
  13   3   3        0.14        5.77      4.81 o
  14   3   3        2.92        7.16      7.72 o
  15   3   3        0.19       -1.69      5.16 o
 -16   4   3        1.33        1.96      3.44 o
 -15   4   3        1.41        4.72      3.35 o
 -14   4   3        1.41        6.26      3.83 o
 -13   4   3       35.27       29.36      3.00 o
 -12   4   3       17.99       25.30      7.35 o
 -11   4   3       46.27       54.66      3.96 o
 -10   4   3        4.13        0.72      3.66 o
  -9   4   3      166.50      162.07      3.82 o
  -8   4   3      109.06      100.96     10.63 o
  -7   4   3      739.22      747.53      7.91 o
  -6   4   3      173.03      175.85      3.89 o
  -5   4   3        3.90       11.16      6.00 o
  -4   4   3       81.95       80.89      3.51 o
  -3   4   3      152.04      142.32      4.24 o
  -2   4   3       29.48       20.65      2.86 o
  -1   4   3       24.68       29.10      3.39 o
   0   4   3       35.87       29.97      3.20 o
   1   4   3       22.83       19.81      3.17 o
   2   4   3       62.29       66.12      3.46 o
   3   4   3      210.47      196.85      4.11 o
   4   4   3      264.54      258.72      4.56 o
   5   4   3      945.65      951.58     22.47 o
   6   4   3      219.68      208.27      4.77 o
   7   4   3       12.19       12.98      4.44 o
   8   4   3        9.04       12.22      4.41 o
   9   4   3       69.86       71.73      4.33 o
  10   4   3        4.75        3.54      4.68 o
  11   4   3        0.21        1.73      4.24 o
  12   4   3        0.75        0.46      4.81 o
  13   4   3       12.39       14.16      4.87 o
  14   4   3        0.16        6.44      4.71 o
  15   4   3        0.00        2.49      5.28 o
 -16   5   3        1.22        4.74      3.36 o
 -15   5   3        6.04       13.21      3.19 o
 -14   5   3        3.72        5.25      3.21 o
 -13   5   3       30.32       23.41      3.03 o
 -12   5   3       28.57       32.11      3.72 o
 -11   5   3       23.19       21.10      3.84 o
 -10   5   3       10.19       10.01      4.47 o
  -9   5   3        3.13        1.09      3.65 o
  -8   5   3       50.10       58.59      4.02 o
  -7   5   3      198.48      187.04      3.76 o
  -6   5   3       26.62       31.11      8.75 o
  -5   5   3      106.93       97.94      5.38 o
  -4   5   3        4.25        8.81      5.06 o
  -3   5   3        4.09        8.01      2.89 o
  -2   5   3       13.60       21.26      4.63 o
  -1   5   3      365.09      410.93      5.61 o
   0   5   3       39.85       46.40      3.22 o
   1   5   3       26.52       35.76      3.25 o
   2   5   3       60.12       51.46      3.65 o
   3   5   3       47.25       46.43      4.07 o
   4   5   3      253.34      260.75      4.54 o
   5   5   3        4.44        2.54      4.63 o
   6   5   3      127.54      122.31      7.41 o
   7   5   3       10.67        9.99      4.33 o
   8   5   3       64.84       62.58      8.03 o
   9   5   3        4.75        8.12      4.24 o
  10   5   3        0.00        6.81      5.69 o
  11   5   3        4.47        6.76      4.56 o
  12   5   3        3.03        4.81      4.33 o
  13   5   3        0.60       -0.45      4.62 o
  14   5   3        0.00        1.73      4.74 o
 -15   6   3       21.25       26.05      3.29 o
 -14   6   3        0.31        4.70      3.31 o
 -13   6   3       11.82       12.98      3.91 o
 -12   6   3        0.06        7.49      3.51 o
 -11   6   3        3.03        1.12      4.78 o
 -10   6   3       21.01       24.97      3.45 o
  -9   6   3       14.88       15.48      3.44 o
  -8   6   3       20.97       24.80      3.08 o
  -7   6   3      278.33      279.08      5.09 o
  -6   6   3       63.81       74.74      3.11 o
  -5   6   3        6.62        9.85      2.81 o
  -4   6   3      179.25      165.36      3.31 o
  -3   6   3       99.25       88.61      2.73 o
  -2   6   3       91.90       85.79      2.84 o
  -1   6   3     1031.90     1083.17     11.69 o
   0   6   3       17.12       21.25      2.74 o
   1   6   3        0.21        5.94      3.32 o
   2   6   3       72.35       68.63      7.54 o
   3   6   3        1.75        2.28      3.67 o
   4   6   3      267.48      283.60      5.81 o
   5   6   3       48.88       46.57      3.91 o
   6   6   3       34.16       41.80      4.44 o
   7   6   3      127.92      119.06      4.57 o
   8   6   3       81.95       84.51      4.40 o
   9   6   3        4.12       -1.53      3.95 o
  10   6   3        3.61        4.94      3.87 o
  11   6   3      191.02      169.88      4.57 o
  12   6   3        1.87        4.57      4.33 o
  13   6   3        0.90        7.52      7.69 o
  14   6   3        1.23        4.25      5.41 o
 -15   7   3       12.66        8.31      3.68 o
 -14   7   3        6.28        7.48      3.98 o
 -13   7   3        8.21        4.05      3.91 o
 -12   7   3      118.22      102.17      3.78 o
 -11   7   3        1.76       -2.70      4.06 o
 -10   7   3        0.09       -0.97      3.05 o
  -9   7   3       14.54       16.72      2.79 o
  -8   7   3        0.40        7.01      3.88 o
  -7   7   3      133.26      134.45      3.72 o
  -6   7   3       47.03       46.64      3.04 o
  -5   7   3       87.18       80.31      3.10 o
  -4   7   3       73.37       68.05      2.71 o
  -3   7   3       37.35       39.01      2.68 o
  -2   7   3        5.75       10.90      2.68 o
  -1   7   3      122.86      131.67      2.94 o
   0   7   3      426.93      434.79      4.42 o
   1   7   3       40.35       36.53      3.15 o
   2   7   3       33.19       27.39      3.33 o
   3   7   3        1.09       -3.34      3.49 o
   4   7   3        6.58        8.00      3.59 o
   5   7   3       17.21       18.75      3.87 o
   6   7   3        1.30        2.81      4.10 o
   7   7   3      195.91      191.19      5.38 o
   8   7   3        1.63       -1.04      4.20 o
   9   7   3        1.48        3.60      3.62 o
  10   7   3        0.09        8.82      4.24 o
  11   7   3        1.55        3.80      4.01 o
  12   7   3        1.72       -7.04      4.42 o
  13   7   3        0.87        5.87      4.53 o
 -14   8   3        5.25       12.93      6.50 o
 -13   8   3       31.24       35.21      4.78 o
 -12   8   3       12.18       13.50      3.94 o
 -11   8   3       24.56       22.62      3.47 o
 -10   8   3        2.97        8.33      4.20 o
  -9   8   3       66.41       61.42      3.19 o
  -8   8   3      104.02      102.22      3.84 o
  -7   8   3      583.94      605.00      7.51 o
  -6   8   3       18.15       16.38      2.91 o
  -5   8   3        6.27       11.54      2.53 o
  -4   8   3       83.48       82.09      2.72 o
  -3   8   3        0.35       -2.52      3.64 o
  -2   8   3        0.04        1.39      4.29 o
  -1   8   3       34.26       35.46      2.78 o
   0   8   3        0.30        4.19      2.82 o
   1   8   3       62.96       61.89      3.21 o
   2   8   3        7.85        8.53      2.99 o
   3   8   3       90.52       92.76      3.42 o
   4   8   3      234.67      239.72      4.64 o
   5   8   3      727.31      750.93      5.16 o
   6   8   3       96.76      100.52      6.28 o
   7   8   3       16.56       14.10      4.33 o
   8   8   3        0.08        9.11      3.65 o
   9   8   3       31.97       42.11      4.31 o
  10   8   3        3.26        5.55      3.98 o
  11   8   3        1.54        6.13      4.37 o
  12   8   3        5.22        3.69      4.48 o
  13   8   3       10.31       18.06      4.28 o
 -14   9   3        8.15       10.21      4.57 o
 -13   9   3        0.71        1.67      3.48 o
 -12   9   3        5.68       11.93      3.15 o
 -11   9   3       13.27       13.23      2.94 o
 -10   9   3        7.37        9.92      4.97 o
  -9   9   3        0.01        3.22      6.05 o
  -8   9   3      118.65      115.27      5.73 o
  -7   9   3      113.71      107.21      5.97 o
  -6   9   3      320.32      320.17      3.52 o
  -5   9   3      195.31      187.31      2.95 o
  -4   9   3        1.63        6.00      2.80 o
  -3   9   3      162.50      157.35      2.97 o
  -2   9   3       64.86       63.46      2.77 o
  -1   9   3       21.41       22.95      2.90 o
   0   9   3       40.24       41.69      4.62 o
   1   9   3        7.74        6.91      2.91 o
   2   9   3       29.01       31.90      3.31 o
   3   9   3       33.86       37.47      3.29 o
   4   9   3      372.85      388.14      3.78 o
   5   9   3        5.25        8.51      3.79 o
   6   9   3      257.95      244.47      5.34 o
   7   9   3       30.63       37.94      6.03 o
   8   9   3       74.20       75.40      4.09 o
   9   9   3       19.79       23.18      4.81 o
  10   9   3       11.82       16.68      4.37 o
  11   9   3        8.57        9.92      4.44 o
  12   9   3        3.77        8.66      4.57 o
 -13  10   3        7.47       11.91      3.16 o
 -12  10   3        0.86        4.27      3.16 o
 -11  10   3       11.64        9.46      3.49 o
 -10  10   3        1.12        6.08      3.09 o
  -9  10   3        0.80        5.52      5.83 o
  -8  10   3        0.08        2.10      2.88 o
  -7  10   3      153.12      156.08      3.43 o
  -6  10   3       18.01       18.45      3.07 o
  -5  10   3       10.90       16.74      2.88 o
  -4  10   3      256.42      256.37      6.85 o
  -3  10   3      102.00      102.03      2.85 o
  -2  10   3       47.32       52.14      2.80 o
  -1  10   3        1.65        5.10      2.96 o
   0  10   3        0.07        6.26      2.82 o
   1  10   3       15.83       17.50      2.93 o
   2  10   3        6.86        8.69      3.05 o
   3  10   3        0.66        2.05      3.05 o
   4  10   3       17.06       22.43      3.27 o
   5  10   3       48.90       46.77      3.41 o
   6  10   3        0.37       -6.42      3.95 o
   7  10   3       90.90       86.63      4.07 o
   8  10   3       57.53       57.89      4.69 o
   9  10   3        0.02       -0.76      4.33 o
  10  10   3        0.11        5.16      5.00 o
  11  10   3        2.89        3.95      5.94 o
  12  10   3        5.89        9.58      4.34 o
 -12  11   3        2.55        9.79      3.27 o
 -11  11   3        0.01        2.37      5.16 o
 -10  11   3        0.07        5.54      3.30 o
  -9  11   3        1.30        2.48      3.13 o
  -8  11   3        2.26        3.35      3.26 o
  -7  11   3       98.88      100.16      3.21 o
  -6  11   3        1.13        7.59      2.77 o
  -5  11   3       55.15       62.68      2.76 o
  -4  11   3       26.81       29.50      4.42 o
  -3  11   3        8.17        7.52      2.59 o
  -2  11   3        4.89        5.40      2.75 o
  -1  11   3        0.84       -0.31      2.68 o
   0  11   3        0.41        5.93      2.73 o
   1  11   3        0.22       -0.85      2.83 o
   2  11   3        6.39        5.18      2.91 o
   3  11   3       11.15       12.53      3.03 o
   4  11   3        2.58        1.78      3.04 o
   5  11   3       62.55       63.58      3.35 o
   6  11   3        2.03       -2.42      4.04 o
   7  11   3       32.21       31.07      7.69 o
   8  11   3        0.45        4.34      4.03 o
   9  11   3        0.08        5.18      7.94 o
  10  11   3        8.51        5.62      4.53 o
  11  11   3        0.03        2.26      6.66 o
 -11  12   3        2.55       -0.86      3.35 o
 -10  12   3        0.01        2.53      3.44 o
  -9  12   3        0.70        4.79      4.62 o
  -8  12   3       51.79       52.87      3.39 o
  -7  12   3      105.08      104.03      3.21 o
  -6  12   3       14.43       15.82      2.86 o
  -5  12   3       12.40       18.43      2.75 o
  -4  12   3       83.24       71.10      2.98 o
  -3  12   3       39.37       41.41      2.65 o
  -2  12   3       22.13       23.99      2.82 o
  -1  12   3       14.31       14.92      2.83 o
   0  12   3       13.93       18.15      2.81 o
   1  12   3       10.66        7.70      3.75 o
   2  12   3        0.03        0.47      3.85 o
   3  12   3        3.86        8.37      2.91 o
   4  12   3       84.12       90.86      3.18 o
   5  12   3      146.56      144.01      6.23 o
   6  12   3        0.75       -2.18      3.71 o
   7  12   3       10.12       16.93      3.78 o
   8  12   3       17.70       13.17      4.75 o
   9  12   3        0.38        0.39      4.15 o
  10  12   3        2.82        5.19      4.64 o
 -10  13   3        0.10        3.19      3.37 o
  -9  13   3        0.14        4.37      3.32 o
  -8  13   3       37.53       35.79      5.09 o
  -7  13   3       24.34       24.86      3.11 o
  -6  13   3      183.01      163.58      3.02 o
  -5  13   3       69.38       75.13      3.36 o
  -4  13   3        0.14        2.62      2.79 o
  -3  13   3      124.81      111.34      3.39 o
  -2  13   3       34.37       29.81      4.53 o
  -1  13   3       17.36       22.83      2.76 o
   0  13   3        4.90       11.02      2.88 o
   1  13   3        6.42        7.78      2.89 o
   2  13   3        1.75        3.86      2.88 o
   3  13   3        3.80        5.32      2.92 o
   4  13   3      116.21      123.52      3.24 o
   5  13   3        3.12        5.72      3.58 o
   6  13   3      122.86      116.43      3.64 o
   7  13   3       10.45       14.28      3.70 o
   8  13   3       22.87       22.38      4.26 o
   9  13   3       43.10       39.90      8.81 o
  -8  14   3        0.00       -1.68      3.37 o
  -7  14   3       44.49       42.91      3.52 o
  -6  14   3        0.37       -1.13      2.87 o
  -5  14   3        0.84        1.66      2.95 o
  -4  14   3       67.22       64.47      3.82 o
  -3  14   3       30.71       28.67      2.64 o
  -2  14   3        0.00       -0.24      3.03 o
  -1  14   3       18.21       18.94      4.66 o
   0  14   3        2.25        2.31      3.01 o
   1  14   3        9.35        9.82      2.80 o
   2  14   3        1.44        0.60      3.34 o
   3  14   3        0.70        1.82      3.11 o
   4  14   3        0.03        1.26      3.12 o
   5  14   3       32.60       35.00      3.24 o
   6  14   3        4.82        6.81      3.35 o
   7  14   3       15.91       27.59      7.33 o
  -6  15   3        0.37        4.42      2.97 o
  -5  15   3        2.02        6.87      2.87 o
  -4  15   3        0.39        4.31      2.73 o
  -3  15   3        0.22        7.56      2.82 o
  -2  15   3       14.16       14.94      2.79 o
  -1  15   3        0.03        3.62      3.01 o
   0  15   3       22.51       18.86      2.90 o
   1  15   3        0.30        4.65      3.01 o
   2  15   3        0.72        2.69      2.93 o
   3  15   3       12.61        8.45      3.13 o
   4  15   3        0.01        2.12      3.32 o
   5  15   3       19.42       27.06      3.64 o
  -3  16   3       17.23       15.09      2.95 o
  -2  16   3       18.16       21.88      3.05 o
  -1  16   3        4.63        6.16      3.21 o
   0  16   3        5.18        5.96      3.18 o
   1  16   3        0.36        8.23      3.20 o
 -16   0   4        5.03       -3.00      6.38 o
 -15   0   4        0.12        1.88      5.31 o
 -14   0   4        2.49        4.25      5.88 o
 -13   0   4       83.97       77.51      5.19 o
 -12   0   4       18.42       17.50      5.50 o
 -11   0   4       60.41       68.26      4.88 o
 -10   0   4       19.84       20.25      5.38 o
  -9   0   4      301.95      297.05      5.31 o
  -8   0   4      514.91      473.08      5.81 o
  -2   0   4      868.20     1054.37      7.94 o
  -1   0   4      186.84      205.10      6.25 o
   0   0   4      664.71      728.63      8.19 o
   1   0   4      342.12      362.69      6.81 o
   2   0   4        0.14        1.50      6.56 o
   3   0   4      282.19      258.79      7.75 o
   4   0   4      328.78      311.74      8.81 o
   5   0   4      490.73      480.15      9.44 o
   6   0   4     1017.84      982.91     18.41 o
   7   0   4       35.78       45.96      5.92 o
   8   0   4       14.69       14.11      5.52 o
   9   0   4        0.09        3.81      5.85 o
  10   0   4      287.48      239.49      6.78 o
  11   0   4       25.68       28.77      6.39 o
  12   0   4       21.72       16.25      9.69 o
  13   0   4       34.73       36.44     10.63 o
  14   0   4        7.03        7.88     11.44 o
 -16   1   4        0.23        1.27      4.94 o
 -15   1   4       13.11       15.47      3.73 o
 -14   1   4       21.57       13.91      3.88 o
 -13   1   4       23.99       16.89      3.80 o
 -12   1   4       57.92       65.52      3.45 o
 -11   1   4        4.18        4.65      3.29 o
 -10   1   4       10.71        8.38      3.49 o
  -9   1   4        2.51        8.25      5.50 o
  -8   1   4      283.14      282.36      5.38 o
  -7   1   4      173.72      175.66      5.06 o
  -6   1   4      388.12      349.19      5.44 o
  -4   1   4        8.83       17.82      4.50 o
  -3   1   4      245.12      242.48      5.88 o
  -2   1   4       55.45       54.88      5.63 o
  -1   1   4       14.20       27.84      4.00 o
   0   1   4      668.30      702.12      5.37 o
   1   1   4       48.84       41.72      4.09 o
   2   1   4       45.76       53.38      4.74 o
   3   1   4        5.20        3.46      3.63 o
   4   1   4      258.61      255.16      4.47 o
   5   1   4      223.65      205.36      4.70 o
   6   1   4      281.95      275.25      5.14 o
   7   1   4       17.53       14.67      4.55 o
   8   1   4        0.02        2.54      4.46 o
   9   1   4       46.46       53.07      4.74 o
  10   1   4       38.73       34.85      5.48 o
  11   1   4        6.52        4.74      5.77 o
  12   1   4        6.15        2.75      5.68 o
  13   1   4        1.71        6.11      6.25 o
  14   1   4        4.39       16.57      9.44 o
 -16   2   4        0.36        4.90      6.66 o
 -15   2   4        0.11       -2.75      3.76 o
 -14   2   4        1.48       -1.31      3.84 o
 -13   2   4       18.43       27.61      6.53 o
 -12   2   4        5.10       12.26      3.62 o
 -11   2   4        0.08        3.54      3.56 o
 -10   2   4        5.21        7.56      4.63 o
  -9   2   4        5.76        5.06      4.81 o
  -8   2   4      140.42      139.21      5.13 o
  -7   2   4       12.50       11.57      3.50 o
  -6   2   4       17.12       23.23      3.27 o
  -5   2   4       12.35       13.80      7.31 o
  -4   2   4       28.12       31.35      3.94 o
  -3   2   4       20.96       21.77      3.52 o
  -2   2   4       39.47       36.88      5.56 o
  -1   2   4       42.43       34.57      5.69 o
   0   2   4        9.47       12.39      3.84 o
   1   2   4       11.36       16.54      4.22 o
   2   2   4       23.60       22.47      3.97 o
   3   2   4       13.33       12.75      3.83 o
   4   2   4      183.82      167.07      4.35 o
   5   2   4        2.49        7.70      4.20 o
   6   2   4        4.21        9.36      4.51 o
   7   2   4       34.06       29.82      4.85 o
   8   2   4        3.48        3.39      5.13 o
   9   2   4        9.68        9.37      4.83 o
  10   2   4        2.82        5.66      5.13 o
  11   2   4        8.86        8.09      5.21 o
  12   2   4        2.48        4.88      5.97 o
  13   2   4        4.85        4.90      5.48 o
  14   2   4        1.26        6.32      6.16 o
 -15   3   4       10.29       12.38      3.39 o
 -14   3   4        8.94       10.72      3.42 o
 -13   3   4       41.16       42.27      3.39 o
 -12   3   4       18.30       20.79      3.06 o
 -11   3   4        1.51        7.58      3.34 o
 -10   3   4        0.01        1.96      3.52 o
  -9   3   4        3.68        9.29      4.91 o
  -8   3   4       11.96       10.61      3.40 o
  -7   3   4      620.89      625.57     10.60 o
  -6   3   4       38.35       36.39      3.57 o
  -5   3   4        3.83        8.87      3.31 o
  -4   3   4      154.81      159.97      7.81 o
  -3   3   4      325.56      338.01      7.00 o
  -2   3   4        3.31        4.32      3.82 o
  -1   3   4      172.54      180.62      8.22 o
   0   3   4      131.65      138.98      3.22 o
   1   3   4       94.18       87.47      2.95 o
   2   3   4       71.99       69.77      3.21 o
   3   3   4       75.61       79.31      3.31 o
   4   3   4        4.18        9.04      3.67 o
   5   3   4      469.75      431.19     12.56 o
   6   3   4        8.18       15.10      4.56 o
   7   3   4      104.21       99.98      7.60 o
   8   3   4        1.94        1.74      4.62 o
   9   3   4       32.92       34.70      4.71 o
  10   3   4       25.66       31.94      4.75 o
  11   3   4       12.71       11.92      4.77 o
  12   3   4        4.94        3.50      4.86 o
  13   3   4        0.26        7.46      5.48 o
 -15   4   4        0.32        5.34      3.21 o
 -14   4   4        3.61        4.72      3.27 o
 -13   4   4       44.94       50.82      4.07 o
 -12   4   4        8.85       10.50      3.69 o
 -11   4   4       14.37       18.07      4.53 o
 -10   4   4       15.58       21.92      7.75 o
  -9   4   4       59.15       59.86      3.45 o
  -8   4   4      262.56      258.44     12.75 o
  -7   4   4      179.21      181.69      7.50 o
  -6   4   4        4.86        6.60      3.61 o
  -5   4   4      168.59      157.89      3.91 o
  -4   4   4        1.67        2.55      3.59 o
  -3   4   4        6.81        3.40      3.65 o
  -2   4   4      478.82      545.93     20.91 o
  -1   4   4      109.68      121.47      3.34 o
   0   4   4      385.82      399.36      3.95 o
   1   4   4      172.18      183.21      4.20 o
   2   4   4       26.02       29.65      3.23 o
   3   4   4       64.95       68.42      3.56 o
   4   4   4      180.37      174.43      4.17 o
   5   4   4      260.26      252.35      4.77 o
   6   4   4      422.05      415.84      5.12 o
   7   4   4       38.85       49.11      4.54 o
   8   4   4        5.68        5.18      4.42 o
   9   4   4        1.80        5.67      4.40 o
  10   4   4      156.34      139.21      4.99 o
  11   4   4        5.53        4.91      4.82 o
  12   4   4       18.32       12.38      7.00 o
  13   4   4       13.37       23.49      5.15 o
 -15   5   4        1.00        4.51      3.33 o
 -14   5   4       20.62       15.23      3.15 o
 -13   5   4        4.62        5.63      3.58 o
 -12   5   4       26.00       21.67      3.54 o
 -11   5   4       19.40       19.16      3.43 o
 -10   5   4       14.62       14.16      3.88 o
  -9   5   4       10.13       14.77      5.13 o
  -8   5   4      417.86      417.09     25.13 o
  -7   5   4       20.13       16.00      4.91 o
  -6   5   4      718.26      705.22      8.44 o
  -5   5   4      297.29      279.00      7.31 o
  -4   5   4       13.41       16.37      3.71 o
  -3   5   4        0.13        1.61      3.72 o
  -2   5   4       51.07       54.38      2.98 o
  -1   5   4       15.36       20.03      3.20 o
   0   5   4      173.04      168.05      3.50 o
   1   5   4        3.30        5.41      3.49 o
   2   5   4        0.00        4.01      3.44 o
   3   5   4       26.05       25.33      3.57 o
   4   5   4      447.62      436.89     18.69 o
   5   5   4      111.15      115.18      7.28 o
   6   5   4      374.25      360.19      7.28 o
   7   5   4        9.37       16.26      4.43 o
   8   5   4        2.69        4.56      4.57 o
   9   5   4        1.07        3.50      4.44 o
  10   5   4       28.33       29.90      4.50 o
  11   5   4        3.66        4.75      4.54 o
  12   5   4        3.12        0.25      4.44 o
  13   5   4        4.30        4.25      5.21 o
 -14   6   4        1.56        9.97      4.38 o
 -13   6   4       50.71       46.51      3.76 o
 -12   6   4        8.40       11.25      5.09 o
 -11   6   4        1.35        4.37      3.51 o
 -10   6   4       15.08       14.47      5.13 o
  -9   6   4       37.39       42.99      3.51 o
  -8   6   4      398.92      399.42     17.91 o
  -7   6   4       11.92        3.33      5.25 o
  -6   6   4       25.95       24.53      3.86 o
  -5   6   4        0.07       11.19      4.97 o
  -4   6   4       75.71       79.88      3.86 o
  -3   6   4       47.42       46.55      7.13 o
  -2   6   4       31.41       27.92      3.10 o
  -1   6   4      159.26      158.57      3.94 o
   0   6   4       15.70       19.94      3.33 o
   1   6   4       22.57       25.53      3.21 o
   2   6   4       40.28       40.40      3.58 o
   3   6   4       71.14       80.06      5.65 o
   4   6   4      655.08      650.37     19.38 o
   5   6   4        1.96        3.94      4.63 o
   6   6   4       17.49       11.41      3.91 o
   7   6   4       45.88       42.75      6.53 o
   8   6   4       14.47       18.20      3.86 o
   9   6   4       27.10       23.21      4.24 o
  10   6   4        6.14        7.81      4.44 o
  11   6   4       27.23       26.94      4.40 o
  12   6   4        4.62        1.48      4.44 o
  13   6   4       11.28        9.93      4.66 o
 -14   7   4        2.14        2.28      3.87 o
 -13   7   4       15.33       17.14      4.04 o
 -12   7   4        1.10       -2.10      4.22 o
 -11   7   4        0.00       -4.29      4.97 o
 -10   7   4        0.81       -5.14      6.09 o
  -9   7   4        2.32       10.30      3.73 o
  -8   7   4        7.01        5.33      3.84 o
  -7   7   4      592.54      569.60      4.68 o
  -6   7   4        1.13        6.75      3.81 o
  -5   7   4       73.91       76.23      3.73 o
  -4   7   4      141.01      130.68      8.97 o
  -3   7   4       13.63       17.59      3.16 o
  -2   7   4       14.75       16.42      3.81 o
  -1   7   4       82.71       91.05      3.13 o
   0   7   4       26.13       31.21      3.53 o
   1   7   4        3.64        5.17      3.17 o
   2   7   4        9.30        9.85      3.54 o
   3   7   4      156.10      156.60      4.54 o
   4   7   4        0.07        1.20      3.73 o
   5   7   4      484.75      466.94     18.60 o
   6   7   4       16.81       14.07      3.92 o
   7   7   4       50.26       43.90      3.97 o
   8   7   4        0.01        4.77      4.24 o
   9   7   4        2.53        7.79      4.00 o
  10   7   4       10.24       11.03      6.38 o
  11   7   4        7.23       -0.78     11.41 o
  12   7   4        1.68        8.00      4.53 o
 -13   8   4        3.78        5.50      3.87 o
 -12   8   4        1.95        4.08      3.73 o
 -11   8   4        0.67        6.08      4.15 o
 -10   8   4        8.57        2.41      3.84 o
  -9   8   4       15.79       16.48      3.85 o
  -8   8   4       68.02       69.96      4.25 o
  -7   8   4        1.68        3.09      5.81 o
  -6   8   4       23.13       33.84      4.09 o
  -5   8   4      170.45      157.81      3.89 o
  -4   8   4        2.26        3.80      3.65 o
  -3   8   4        9.77       13.02      3.03 o
  -2   8   4      128.99      141.01      5.48 o
  -1   8   4       26.31       27.47      3.20 o
   0   8   4       88.24       96.07      3.30 o
   1   8   4        5.30        7.49      4.08 o
   2   8   4       72.71       73.28      3.64 o
   3   8   4        5.21        1.37      3.85 o
   4   8   4       62.91       58.48      3.79 o
   5   8   4       24.85       24.29      4.94 o
   6   8   4       16.64       18.93      3.89 o
   7   8   4       26.37       28.64      4.24 o
   8   8   4        0.20       -0.13      3.99 o
   9   8   4        7.88       14.87      4.33 o
  10   8   4       35.56       39.23      4.42 o
  11   8   4        0.13        3.29      4.59 o
 -13   9   4        3.29        5.60     10.00 o
 -12   9   4        6.67       12.75      6.06 o
 -11   9   4        4.88        6.50      6.03 o
 -10   9   4        0.58       10.97      4.34 o
  -9   9   4        1.26        9.16      3.90 o
  -8   9   4      101.83       95.34      4.31 o
  -7   9   4        0.02       -1.39      3.02 o
  -6   9   4      257.02      248.80      3.66 o
  -5   9   4       62.86       59.71      3.08 o
  -4   9   4        2.12        3.92      2.53 o
  -3   9   4       22.00       19.50      2.69 o
  -2   9   4        9.81       13.65      2.63 o
  -1   9   4        0.11       -1.05      3.36 o
   0   9   4        7.55        5.36      3.28 o
   1   9   4        6.83        7.79      3.51 o
   2   9   4        0.21        1.79      3.39 o
   3   9   4        2.64        4.06      3.56 o
   4   9   4      101.20       99.36      4.05 o
   5   9   4       19.46       23.41      4.00 o
   6   9   4       88.85       85.34      4.66 o
   7   9   4        4.71       10.88      4.29 o
   8   9   4        0.29        5.86      3.71 o
   9   9   4        6.10        6.41      3.80 o
  10   9   4        3.48       10.31      4.18 o
  11   9   4        2.22       13.74      4.64 o
 -12  10   4        0.00        1.93      3.96 o
 -11  10   4        1.97       11.19      3.82 o
 -10  10   4       11.27       13.94      8.97 o
  -9  10   4       41.30       37.09      3.26 o
  -8  10   4      136.56      128.81      4.07 o
  -7  10   4        1.15        4.34      3.22 o
  -6  10   4        2.57        6.01      3.27 o
  -5  10   4       29.29       31.48      3.00 o
  -4  10   4        2.19        2.29      2.93 o
  -3  10   4        5.28        8.71      2.73 o
  -2  10   4        1.22        2.60      2.68 o
  -1  10   4       41.70       44.05      2.70 o
   0  10   4        5.20        6.42      2.89 o
   1  10   4        4.73        8.34      3.17 o
   2  10   4       18.66       25.56      3.33 o
   3  10   4       49.51       42.43      3.64 o
   4  10   4      288.38      286.80      7.82 o
   5  10   4        0.52       10.47      5.59 o
   6  10   4        5.72       15.46      8.19 o
   7  10   4        0.00        7.44      4.01 o
   8  10   4        2.58       13.06      4.38 o
   9  10   4        3.64        2.70      4.53 o
  10  10   4        0.72       -3.36      4.62 o
 -11  11   4        0.91        9.06      4.66 o
 -10  11   4        1.75        3.98      3.47 o
  -9  11   4        0.76       -3.55      3.34 o
  -8  11   4        1.79        4.77      3.79 o
  -7  11   4      157.97      146.65      5.16 o
  -6  11   4        2.53        1.77      3.28 o
  -5  11   4       17.29       15.63      2.80 o
  -4  11   4       37.11       39.67      4.51 o
  -3  11   4        8.47        8.04      2.87 o
  -2  11   4        0.22        3.59      2.71 o
  -1  11   4        4.94        7.25      2.71 o
   0  11   4        7.08       11.07      3.04 o
   1  11   4        3.32        1.95      3.07 o
   2  11   4        0.03        2.56      3.25 o
   3  11   4      100.78       98.46      3.91 o
   4  11   4        4.87        9.75      3.74 o
   5  11   4      161.23      154.68     11.25 o
   6  11   4        4.66        7.99      4.78 o
   7  11   4        6.56        6.66      6.06 o
   8  11   4        0.23        5.38      3.87 o
   9  11   4        0.04        2.47      5.06 o
 -10  12   4        3.37        7.89      3.50 o
  -9  12   4       25.26       25.93      5.83 o
  -8  12   4       20.12       24.54      3.62 o
  -7  12   4        3.72        8.18      3.40 o
  -6  12   4        4.56        7.23      3.17 o
  -5  12   4       54.95       53.62      3.05 o
  -4  12   4        0.92        2.36      2.74 o
  -3  12   4        2.85        4.80      2.75 o
  -2  12   4       17.15       20.86      3.02 o
  -1  12   4        0.07        3.30      2.69 o
   0  12   4        5.75        6.86      2.87 o
   1  12   4        2.99        3.81      3.01 o
   2  12   4       25.46       27.28      3.05 o
   3  12   4       17.85       21.76      3.60 o
   4  12   4       19.98       24.96      3.50 o
   5  12   4        0.00        2.97      3.60 o
   6  12   4        0.76       -3.29      4.09 o
   7  12   4        5.29        9.84      4.19 o
   8  12   4        0.90        9.32      4.27 o
  -8  13   4        0.80        3.82      3.53 o
  -7  13   4        1.96       -1.01      6.09 o
  -6  13   4        2.03        3.56      3.45 o
  -5  13   4        0.13        1.23      2.67 o
  -4  13   4        0.17        3.82      2.95 o
  -3  13   4        1.62        5.70      2.90 o
  -2  13   4        6.65        8.32      2.91 o
  -1  13   4        4.48        3.87      2.84 o
   0  13   4        0.00        2.44      3.01 o
   1  13   4        2.33        2.42      3.36 o
   2  13   4        2.05        2.03      3.06 o
   3  13   4        1.04       -0.42      3.12 o
   4  13   4        1.44        7.10      3.97 o
   5  13   4        0.05        0.46      3.68 o
   6  13   4        0.20        0.97      3.93 o
  -6  14   4        0.23        5.01      3.41 o
  -5  14   4       18.83       13.23      3.12 o
  -4  14   4       10.98       10.55      2.95 o
  -3  14   4        1.90       -0.68      3.07 o
  -2  14   4        3.47        7.93      2.97 o
  -1  14   4        0.31        1.55      3.03 o
   0  14   4        2.32        0.96      3.00 o
   1  14   4        0.41        5.51      3.19 o
   2  14   4        8.75        6.95      3.41 o
   3  14   4       15.05       12.37      3.41 o
   4  14   4       37.64       33.02      3.86 o
  -3  15   4        0.78        4.30      3.20 o
  -2  15   4        6.53        9.31      3.15 o
  -1  15   4        0.67        3.37      4.54 o
   0  15   4        4.37        5.02      3.26 o
   1  15   4        0.72       -1.16      3.16 o
 -14   1   5        2.22       -0.59      3.76 o
 -13   1   5        0.68       -0.12      3.80 o
 -12   1   5        0.10        0.55      3.70 o
 -11   1   5       19.09       21.25      4.00 o
 -10   1   5        5.67        7.99      3.47 o
  -9   1   5        0.69       -2.25      4.75 o
  -8   1   5      439.92      418.95      5.88 o
  -7   1   5      686.41      698.23      4.76 o
  -6   1   5      237.31      234.52      3.78 o
  -5   1   5       53.27       54.38      5.44 o
  -4   1   5        4.64       -1.38      4.88 o
  -3   1   5       17.97       16.50      3.60 o
  -2   1   5      107.37      103.59      3.76 o
  -1   1   5       50.10       50.11      3.98 o
   0   1   5       24.49       22.22      3.71 o
   1   1   5       43.02       46.52      5.78 o
   2   1   5       21.86       28.56      4.48 o
   3   1   5      103.99      108.05      5.08 o
   4   1   5      580.17      570.09     16.19 o
   5   1   5       99.76       94.95      5.78 o
   6   1   5      189.19      170.94      5.90 o
   7   1   5        4.22        7.29      5.78 o
   8   1   5        2.22        2.47      4.80 o
   9   1   5       14.11       17.62      5.52 o
  10   1   5        0.56        1.25      5.74 o
  11   1   5        0.23        3.34      6.25 o
  12   1   5       11.92       13.19      7.16 o
 -14   2   5       13.02        8.34      3.08 o
 -13   2   5        8.47       10.67      3.08 o
 -12   2   5        3.18        5.56      2.83 o
 -11   2   5        7.44       12.89      3.92 o
 -10   2   5       15.83       25.28      4.69 o
  -9   2   5       30.33       33.35      3.62 o
  -8   2   5      872.19      855.08     10.53 o
  -7   2   5        1.64       -5.05      3.47 o
  -6   2   5       68.43       69.12     11.72 o
  -5   2   5       11.30        8.35      3.32 o
  -4   2   5        2.74        6.71      3.76 o
  -3   2   5       90.65       97.80      3.49 o
  -2   2   5       19.66       14.06      5.69 o
  -1   2   5       16.13       11.38      3.70 o
   0   2   5       65.00       62.08      3.83 o
   1   2   5       16.58       15.89      4.31 o
   2   2   5       17.84       10.82      4.44 o
   3   2   5       22.90       30.02      4.92 o
   4   2   5     2432.68     2360.91     14.94 o
   5   2   5      128.87      126.36      4.46 o
   6   2   5       12.70       14.98      4.25 o
   7   2   5       38.40       39.57      4.72 o
   8   2   5       13.42       16.12      4.66 o
   9   2   5        3.79        2.03      5.21 o
  10   2   5        1.35        5.81      5.24 o
  11   2   5        5.28        8.26      5.83 o
  12   2   5        4.01        7.35      6.10 o
 -14   3   5        0.00        1.32      3.25 o
 -13   3   5        7.32        9.89      3.27 o
 -12   3   5        1.96        6.37      2.87 o
 -11   3   5        6.69        6.76      3.71 o
 -10   3   5        0.66        4.03      4.41 o
  -9   3   5        7.75        9.58      3.60 o
  -8   3   5      339.41      341.20      4.02 o
  -7   3   5      862.65      822.41      5.00 o
  -6   3   5       61.84       58.93      3.49 o
  -5   3   5       72.84       73.42      3.71 o
  -4   3   5       10.65       10.09      3.61 o
  -3   3   5       38.43       45.65      3.97 o
  -2   3   5       61.37       59.90      3.73 o
  -1   3   5        1.29        2.23      3.97 o
   0   3   5        4.41        4.82      3.13 o
   1   3   5        0.90        4.05      3.46 o
   2   3   5        0.60        3.19      3.80 o
   3   3   5      100.15      100.14      3.57 o
   4   3   5      306.89      302.98      5.21 o
   5   3   5      234.50      234.52      4.11 o
   6   3   5      159.94      163.16      8.19 o
   7   3   5        0.67        1.84      4.53 o
   8   3   5        6.51        5.49      4.73 o
   9   3   5       38.10       40.05      4.86 o
  10   3   5        5.45        5.61      5.30 o
  11   3   5        0.83       -1.16      5.41 o
  12   3   5       14.27       13.53      5.91 o
 -14   4   5        1.06        2.96      4.04 o
 -13   4   5        0.82        3.68      3.16 o
 -12   4   5       10.49       11.01      3.58 o
 -11   4   5        0.89        2.48      3.47 o
 -10   4   5        3.40        0.66      4.31 o
  -9   4   5       21.31       29.05      3.40 o
  -8   4   5       32.74       31.70      4.00 o
  -7   4   5       31.25       30.79      4.38 o
  -6   4   5       38.10       36.20      3.68 o
  -5   4   5       60.49       57.64      4.09 o
  -4   4   5        0.57       -1.64      3.95 o
  -3   4   5       44.71       42.79      3.69 o
  -2   4   5       18.10       23.01      3.73 o
  -1   4   5        1.38        6.26      3.75 o
   0   4   5       38.30       35.68      4.38 o
   1   4   5        4.57        6.70      2.82 o
   2   4   5        9.15       10.43      2.98 o
   3   4   5        2.69        8.61      3.20 o
   4   4   5        0.00        2.86      3.76 o
   5   4   5        0.01        4.35      4.12 o
   6   4   5       51.93       56.40      4.24 o
   7   4   5       18.52       18.88      5.06 o
   8   4   5        0.00        4.19      6.25 o
   9   4   5        0.82        9.33      4.77 o
  10   4   5        7.38        7.42      4.88 o
  11   4   5        9.59       11.94      5.08 o
 -14   5   5        0.18        6.18      3.21 o
 -13   5   5        1.48        3.37      4.72 o
 -12   5   5        7.07        8.00      3.93 o
 -11   5   5        0.97        7.06      3.77 o
 -10   5   5        0.65        4.67      3.53 o
  -9   5   5        1.68        2.37      3.42 o
  -8   5   5      110.55      106.34      6.28 o
  -7   5   5      156.68      159.93     12.00 o
  -6   5   5      122.19      116.39      7.88 o
  -5   5   5        1.44        7.77      3.40 o
  -4   5   5        2.88        7.04      3.96 o
  -3   5   5       73.73       69.50      4.13 o
  -2   5   5        9.70        8.54      3.78 o
  -1   5   5        6.18       12.16      3.81 o
   0   5   5       76.46       66.72      3.52 o
   1   5   5       38.18       42.88      3.31 o
   2   5   5        1.16        2.29      3.09 o
   3   5   5       37.94       41.62      3.24 o
   4   5   5      181.09      174.84      4.04 o
   5   5   5       15.13       16.48      4.17 o
   6   5   5       41.24       41.58      4.88 o
   7   5   5        1.05        4.04      4.41 o
   8   5   5        9.18       11.93      4.75 o
   9   5   5        0.00        1.47      4.81 o
  10   5   5        0.98        4.33      4.95 o
  11   5   5        0.65        2.63      5.04 o
 -13   6   5        1.20       -0.65      4.88 o
 -12   6   5        0.23        8.59      4.01 o
 -11   6   5        0.63        4.06      3.62 o
 -10   6   5       18.43       13.91      3.62 o
  -9   6   5       18.59       20.89      3.94 o
  -8   6   5      150.02      153.90      4.27 o
  -7   6   5        1.10        4.02      5.78 o
  -6   6   5       17.39       14.81      3.71 o
  -5   6   5        9.01        5.75      3.73 o
  -4   6   5        2.92        6.87      3.68 o
  -3   6   5      101.52       99.94      4.20 o
  -2   6   5        3.40        2.69      3.75 o
  -1   6   5       44.94       45.89      3.59 o
   0   6   5        3.26       11.27      3.32 o
   1   6   5       11.05       11.35      3.38 o
   2   6   5       15.97        8.96      3.06 o
   3   6   5        8.88       11.66      3.50 o
   4   6   5      549.09      557.65     22.25 o
   5   6   5       16.82       20.80      4.19 o
   6   6   5        1.07       -2.74      3.87 o
   7   6   5        0.13        4.06      4.20 o
   8   6   5        8.99        8.77      4.81 o
   9   6   5        9.43       15.20      5.47 o
  10   6   5        0.77       -2.04      4.66 o
  11   6   5       14.06       14.39      4.83 o
 -13   7   5       12.18       16.60      4.24 o
 -12   7   5        0.82        5.81      3.80 o
 -11   7   5        0.18        0.94      9.50 o
 -10   7   5        0.24        8.23      3.94 o
  -9   7   5        9.18        9.36      3.85 o
  -8   7   5       51.10       54.77      4.88 o
  -7   7   5      199.31      191.25      4.41 o
  -6   7   5        1.50        7.38      3.73 o
  -5   7   5        9.74       12.36      3.75 o
  -4   7   5        4.86       -2.41      3.71 o
  -3   7   5       30.71       31.06      3.79 o
  -2   7   5        4.60        4.20      7.97 o
  -1   7   5       18.17       16.60      3.11 o
   0   7   5        2.77        5.54      3.22 o
   1   7   5       16.21       18.73      3.20 o
   2   7   5        0.71       -0.73      3.23 o
   3   7   5       25.64       29.24      3.49 o
   4   7   5       17.91       12.00      5.75 o
   5   7   5       72.87       78.62      3.82 o
   6   7   5       34.75       41.33      4.35 o
   7   7   5        0.98        0.78      4.26 o
   8   7   5       12.91       14.67      4.31 o
   9   7   5       14.13       14.42      4.59 o
  10   7   5       11.44       13.25      4.75 o
 -12   8   5        7.60       13.89      4.17 o
 -11   8   5        3.07       11.27      4.09 o
 -10   8   5        6.55        6.74      3.94 o
  -9   8   5        3.51        6.50      5.41 o
  -8   8   5       16.96       22.58      3.90 o
  -7   8   5       27.10       36.47      3.90 o
  -6   8   5       12.16       18.00      3.79 o
  -5   8   5       27.54       19.42      3.69 o
  -4   8   5        3.46        0.71      3.77 o
  -3   8   5       25.12       24.42      4.11 o
  -2   8   5       10.91       13.13      3.56 o
  -1   8   5        1.40        0.31      3.00 o
   0   8   5       38.36       34.05      3.17 o
   1   8   5        0.01        1.53      3.32 o
   2   8   5        0.13        2.83      3.84 o
   3   8   5        0.28       -2.04      3.56 o
   4   8   5        0.01        9.37      3.62 o
   5   8   5        0.94        2.06      6.47 o
   6   8   5       30.61       33.88      3.82 o
   7   8   5        6.88        8.75      4.38 o
   8   8   5        0.70        3.88      4.12 o
   9   8   5        1.14        3.85      4.46 o
  10   8   5        3.35       -0.29      4.62 o
 -11   9   5        1.97        7.86      4.17 o
 -10   9   5        0.50       -2.49      4.34 o
  -9   9   5       12.70       14.06      4.05 o
  -8   9   5        0.05        4.16      3.71 o
  -7   9   5       19.20       14.78      3.69 o
  -6   9   5        0.23        1.81      3.88 o
  -5   9   5        7.13        4.01      3.60 o
  -4   9   5       10.39        4.64      4.13 o
  -3   9   5       23.25       23.86      3.03 o
  -2   9   5        0.43       -2.13      3.05 o
  -1   9   5        7.95        9.75      3.13 o
   0   9   5       33.74       33.18      4.31 o
   1   9   5        5.26        6.26      3.22 o
   2   9   5       16.72       15.15      3.57 o
   3   9   5       19.84       14.99      3.63 o
   4   9   5        6.53        9.97      3.67 o
   5   9   5        6.10       11.66      8.75 o
   6   9   5        0.80        1.82      4.53 o
   7   9   5       18.08       21.03      4.49 o
   8   9   5        4.22        8.58      9.75 o
   9   9   5        0.18        1.95      5.03 o
 -10  10   5       19.81       22.89      4.00 o
  -9  10   5        4.74        8.50      6.28 o
  -8  10   5        1.88       -0.34      4.78 o
  -7  10   5        1.17        8.76     13.88 o
  -6  10   5        2.20        3.22      3.72 o
  -5  10   5        2.83       -5.16      4.29 o
  -4  10   5        8.68       10.36      3.94 o
  -3  10   5       54.55       52.41      3.30 o
  -2  10   5        9.76       12.40      3.05 o
  -1  10   5       47.61       36.32      3.28 o
   0  10   5        0.62        4.14      3.50 o
   1  10   5        7.39        7.77      3.50 o
   2  10   5       17.04       16.94      3.67 o
   3  10   5        0.52       -0.04      3.70 o
   4  10   5       11.73       19.30      4.35 o
   5  10   5        0.11        0.99      9.00 o
   6  10   5        0.41        0.36      3.82 o
   7  10   5        0.64        0.14      4.17 o
   8  10   5        7.81        8.23      4.36 o
  -9  11   5        0.03        3.19      6.03 o
  -8  11   5        0.29       -0.86      3.96 o
  -7  11   5        0.03       -0.90      4.09 o
  -6  11   5        0.65        7.26      4.09 o
  -5  11   5        0.04        5.32      5.31 o
  -4  11   5        0.74        0.63      4.01 o
  -3  11   5        0.60        5.68      3.23 o
  -2  11   5       34.52       31.46      3.16 o
  -1  11   5       14.60       12.01      3.24 o
   0  11   5       21.34       23.82      5.70 o
   1  11   5        1.51        4.94      3.34 o
   2  11   5        0.16        2.74      5.59 o
   3  11   5        0.01        2.92      3.63 o
   4  11   5        1.32       -3.39      3.80 o
   5  11   5        0.61       -0.45      3.87 o
   6  11   5        2.35       12.42      4.49 o
   7  11   5        1.10        7.46      4.34 o
  -7  12   5        0.98        2.99      4.62 o
  -6  12   5        0.00       -1.27      4.27 o
  -5  12   5        0.10        3.91      3.89 o
  -4  12   5        0.07        4.86      3.43 o
  -3  12   5        5.09        1.34      3.44 o
  -2  12   5        4.76        5.50      3.18 o
  -1  12   5        9.06       12.74      3.68 o
   0  12   5        9.56       10.60      3.48 o
   1  12   5        6.99        5.81      3.60 o
   2  12   5        3.23        1.85      5.37 o
   3  12   5        1.96        3.59      3.79 o
   4  12   5        2.51        4.43      3.78 o
   5  12   5        0.52        7.53      4.24 o
  -5  13   5        5.83        4.08      4.31 o
  -4  13   5        5.46        8.10      3.33 o
  -3  13   5        2.52       -0.55      3.81 o
  -2  13   5        1.50        3.85      3.56 o
  -1  13   5        6.38       10.61      3.40 o
   0  13   5        5.25       10.58      3.41 o
   1  13   5        0.29       -2.45      3.52 o
   2  13   5       10.93       10.02      4.06 o
   3  13   5        9.09        5.98      3.89 o
 -13   0   6        0.98       -1.38      5.31 o
 -12   0   6        7.62       15.32      5.13 o
 -11   0   6        4.34        2.31      5.00 o
 -10   0   6       11.01       16.57      5.69 o
  -9   0   6       61.67       67.70      5.75 o
  -8   0   6      171.87      173.54      4.00 o
  -7   0   6        0.56        4.88      4.81 o
  -6   0   6       63.74       52.38      4.94 o
  -5   0   6       12.26       16.00      4.75 o
  -4   0   6       23.97       30.32      5.63 o
  -3   0   6      100.77       93.70      5.81 o
  -2   0   6       31.52       31.88      5.56 o
  -1   0   6       12.32       18.69      5.63 o
   0   0   6       51.70       51.82      5.75 o
   1   0   6        5.33        6.00      5.81 o
   2   0   6        3.26        9.38      6.56 o
   3   0   6      515.60      496.59      8.88 o
   4   0   6       45.29       41.19      7.06 o
   5   0   6      121.38      113.58      8.00 o
   6   0   6       61.12       58.57      7.88 o
   7   0   6        9.96        6.31      8.25 o
   8   0   6        2.30       12.00      9.38 o
   9   0   6        9.73       16.44     10.06 o
  10   0   6       11.34       18.69     14.25 o
 -13   1   6        3.88        5.02      3.06 o
 -12   1   6        3.35        5.53      3.31 o
 -11   1   6        2.10        5.79      3.67 o
 -10   1   6       12.11       13.61      2.88 o
  -9   1   6       64.72       56.42      4.78 o
  -8   1   6       32.31       33.99      5.28 o
  -7   1   6      182.76      181.96      7.69 o
  -6   1   6       43.75       44.36      3.09 o
  -5   1   6       15.89       23.48      2.86 o
  -4   1   6        1.39        6.59      3.60 o
  -3   1   6       42.34       38.74      4.59 o
  -2   1   6        5.45        9.53      3.65 o
  -1   1   6       23.30       20.34      3.96 o
   0   1   6       10.80       11.60      4.00 o
   1   1   6       10.49       13.42      4.27 o
   2   1   6        4.73        6.28      4.64 o
   3   1   6        3.44        1.34      4.80 o
   4   1   6       10.82       13.83      5.11 o
   5   1   6      141.21      142.88      5.78 o
   6   1   6        0.02        2.14      5.75 o
   7   1   6        0.84        3.82      6.02 o
   8   1   6        0.11        3.06      6.87 o
   9   1   6       11.75       11.50      9.13 o
  10   1   6        5.08        9.38      9.88 o
 -13   2   6        0.44        0.27      3.38 o
 -12   2   6        1.40        2.96      3.03 o
 -11   2   6        3.07        8.52      3.21 o
 -10   2   6        2.81        0.45      4.22 o
  -9   2   6        0.83        9.56      4.78 o
  -8   2   6       40.73       39.59      3.81 o
  -7   2   6        1.45        3.22      3.40 o
  -6   2   6        2.53        8.91      3.43 o
  -5   2   6        5.61       14.01      3.56 o
  -4   2   6        1.46        2.85      2.99 o
  -3   2   6        3.53        2.73      3.02 o
  -2   2   6        4.12        7.16      3.15 o
  -1   2   6        0.74        6.28      3.98 o
   0   2   6        4.57        7.56      4.00 o
   1   2   6        3.44        4.88      5.25 o
   2   2   6       13.11       15.05      4.38 o
   3   2   6        0.15        1.87      4.99 o
   4   2   6       77.85       80.13      5.14 o
   5   2   6        5.17        9.71      5.59 o
   6   2   6        2.61        3.25      4.89 o
   7   2   6        0.02        6.38      6.94 o
   8   2   6        0.00        2.88      8.31 o
   9   2   6        8.07        6.69      7.94 o
  10   2   6        1.34       -0.50      8.81 o
 -12   3   6        1.45        9.31      3.21 o
 -11   3   6        3.66        7.91      6.06 o
 -10   3   6        2.22       -0.84      5.75 o
  -9   3   6       29.24       26.39      3.62 o
  -8   3   6      132.12      132.12      4.02 o
  -7   3   6        7.58       12.09      3.49 o
  -6   3   6       44.48       43.77      3.51 o
  -5   3   6       11.21       17.27      4.81 o
  -4   3   6        0.02        1.08      3.87 o
  -3   3   6        1.46        9.13      3.84 o
  -2   3   6       72.70       69.18      3.15 o
  -1   3   6        0.02       -0.28      3.06 o
   0   3   6        1.12        4.31      3.21 o
   1   3   6       31.04       33.30      3.52 o
   2   3   6        8.46       13.15      3.80 o
   3   3   6        0.01        2.09      3.98 o
   4   3   6      109.28      112.73      4.79 o
   5   3   6       26.56       25.43      4.78 o
   6   3   6        0.01       -1.38      7.00 o
   7   3   6        0.10        3.50      7.06 o
   8   3   6        0.61        2.41      5.07 o
   9   3   6        0.23        4.01      5.28 o
 -12   4   6        2.40       -0.61      3.84 o
 -11   4   6       14.55       22.50      3.99 o
 -10   4   6        8.80       10.03      3.62 o
  -9   4   6       60.44       59.08      4.31 o
  -8   4   6       82.76       81.99      3.71 o
  -7   4   6        0.17        3.03      4.07 o
  -6   4   6       17.39       18.53      4.00 o
  -5   4   6        1.01        1.26      3.46 o
  -4   4   6       16.70       14.62      3.71 o
  -3   4   6       53.04       49.20      3.79 o
  -2   4   6       36.91       28.81      4.02 o
  -1   4   6        1.37       -2.63      3.05 o
   0   4   6       22.25       24.61      3.51 o
   1   4   6       15.30       13.82      3.44 o
   2   4   6        4.34       10.79      3.61 o
   3   4   6      316.46      306.16      8.61 o
   4   4   6       33.56       33.12      4.63 o
   5   4   6       73.69       68.68      4.62 o
   6   4   6       20.52       19.43      4.30 o
   7   4   6        0.26        0.76      4.86 o
   8   4   6        3.50        7.51      4.95 o
   9   4   6        9.33       15.96      5.13 o
 -12   5   6        8.37       15.17      4.18 o
 -11   5   6        8.99        7.95      3.80 o
 -10   5   6        4.37        6.91      3.67 o
  -9   5   6       13.39       13.09      7.38 o
  -8   5   6        0.88        4.14      3.86 o
  -7   5   6      158.71      156.73      3.94 o
  -6   5   6        0.90        5.51      4.56 o
  -5   5   6       10.30       12.47      3.49 o
  -4   5   6        0.20       -0.57      3.74 o
  -3   5   6       28.15       29.22      4.04 o
  -2   5   6        0.05        7.19      3.92 o
  -1   5   6       76.30       59.99      4.15 o
   0   5   6        8.95        9.94      3.53 o
   1   5   6        0.57        7.08      3.79 o
   2   5   6        4.12        5.38      4.01 o
   3   5   6        0.09        0.65      3.38 o
   4   5   6       10.69       14.92      3.72 o
   5   5   6       80.82       84.91      4.39 o
   6   5   6        2.86        5.85      4.21 o
   7   5   6        4.20        3.53      5.41 o
   8   5   6        1.19        6.17      4.74 o
   9   5   6       17.76       24.38      4.92 o
 -11   6   6        3.43       12.22      4.09 o
 -10   6   6       12.87       16.25      3.73 o
  -9   6   6        4.51        5.25      3.90 o
  -8   6   6      106.88      107.32      4.05 o
  -7   6   6        3.95        1.83      3.65 o
  -6   6   6       13.22       14.04      4.72 o
  -5   6   6        3.71        8.71      3.82 o
  -4   6   6        3.92        6.08      3.84 o
  -3   6   6        4.98       10.85      6.41 o
  -2   6   6       13.23       13.13      4.59 o
  -1   6   6        0.58        0.19      4.11 o
   0   6   6        5.81        7.54      4.65 o
   1   6   6        9.30        9.92      3.92 o
   2   6   6       47.01       48.67      3.20 o
   3   6   6        3.09        5.79      3.19 o
   4   6   6      244.94      249.64      7.72 o
   5   6   6       10.94       12.76      4.03 o
   6   6   6        7.51        7.44      4.57 o
   7   6   6        1.21        2.40      4.42 o
   8   6   6        0.34        3.18      4.79 o
 -10   7   6        3.91        5.34      3.85 o
  -9   7   6        0.67        4.93      3.71 o
  -8   7   6      126.10      125.09      4.46 o
  -7   7   6       52.11       54.31      3.99 o
  -6   7   6        1.10        9.02      4.34 o
  -5   7   6        5.10       11.32      3.87 o
  -4   7   6        1.96       10.93      4.15 o
  -3   7   6       20.57       25.75      4.24 o
  -2   7   6       68.61       61.11      7.63 o
  -1   7   6        0.25        0.29      4.17 o
   0   7   6       14.10       11.04      4.10 o
   1   7   6       10.71       13.66      2.94 o
   2   7   6        0.09        3.21      3.06 o
   3   7   6        5.99        7.79      3.71 o
   4   7   6       88.16       91.96      5.78 o
   5   7   6       18.25       29.03      5.53 o
   6   7   6        1.36       10.91      4.40 o
   7   7   6        0.42        4.88      4.49 o
   8   7   6        0.02        1.90      4.80 o
 -10   8   6        5.78       -0.07      3.98 o
  -9   8   6       32.00       29.46      5.38 o
  -8   8   6       15.24       17.99      3.80 o
  -7   8   6        9.24       15.07      6.66 o
  -6   8   6        0.78        2.55      3.71 o
  -5   8   6        2.90        8.41      4.24 o
  -4   8   6       11.92        8.29      3.92 o
  -3   8   6       12.10       13.42      4.24 o
  -2   8   6       24.79       23.33      4.52 o
  -1   8   6        2.35        4.73      4.57 o
   0   8   6        0.73        7.79      3.40 o
   1   8   6       22.30       20.70      3.51 o
   2   8   6        2.35        9.87      3.24 o
   3   8   6       79.03       84.23      3.70 o
   4   8   6       21.55       22.20      6.03 o
   5   8   6       21.69       26.93      4.51 o
   6   8   6        0.00        2.14      3.91 o
   7   8   6        6.80       12.70      4.62 o
  -9   9   6        0.02        5.08      3.96 o
  -8   9   6        8.83       13.43      4.13 o
  -7   9   6       34.76       37.37      3.93 o
  -6   9   6        1.77        7.03     10.19 o
  -5   9   6        4.22       10.50      7.06 o
  -4   9   6        0.03        3.46      4.03 o
  -3   9   6        7.62        9.89      3.98 o
  -2   9   6        2.47        3.89      4.97 o
  -1   9   6       28.98       35.42      6.80 o
   0   9   6        0.36        2.41      3.43 o
   1   9   6        0.85        4.97      3.34 o
   2   9   6        2.30        3.69      3.54 o
   3   9   6        0.85        3.67      3.68 o
   4   9   6        9.98       18.67      4.02 o
   5   9   6       15.30       17.85      4.27 o
   6   9   6        3.33        2.87      4.04 o
  -7  10   6        3.46        0.36      4.23 o
  -6  10   6        7.19        3.17      3.89 o
  -5  10   6        1.36        7.22      6.06 o
  -4  10   6        0.06        4.53      4.10 o
  -3  10   6        0.01        2.27      4.20 o
  -2  10   6        5.89        3.41      4.13 o
  -1  10   6        0.64        6.72      3.34 o
   0  10   6        0.00        2.58      3.44 o
   1  10   6        0.99        5.46      3.67 o
   2  10   6       12.98       13.59      4.06 o
   3  10   6        8.43        8.77      3.82 o
   4  10   6       88.64       86.41      4.47 o
  -5  11   6        3.24        6.59      4.53 o
  -4  11   6        0.26        5.00      5.06 o
  -3  11   6       13.82       12.89      5.91 o
  -2  11   6        8.30        7.17      3.43 o
  -1  11   6        1.78        3.30      3.44 o
   0  11   6        1.21       -0.19      3.70 o
   1  11   6        0.71        2.31      3.78 o
   2  11   6        0.50        0.41      3.63 o
 -10   1   7        0.02        0.48      2.80 o
  -9   1   7        0.04        3.02      2.74 o
  -8   1   7        6.78        9.75      3.17 o
  -7   1   7        7.23       12.63      4.91 o
  -6   1   7        1.82        6.82      3.20 o
  -5   1   7        0.05        1.63      3.01 o
  -4   1   7        0.15        2.03      3.19 o
  -3   1   7       42.01       33.26      3.92 o
  -2   1   7       53.52       56.98      6.75 o
  -1   1   7       24.38       20.84      4.22 o
   0   1   7       17.57       22.16      4.20 o
   1   1   7        0.85        3.86      4.49 o
   2   1   7        0.86        3.45      4.84 o
   3   1   7        0.92        1.73      5.25 o
   4   1   7       21.79       26.82      5.37 o
   5   1   7        5.08        7.60      5.84 o
   6   1   7        3.30        4.55      6.01 o
   7   1   7        1.23        3.07      6.66 o
 -10   2   7        1.89        2.71      3.37 o
  -9   2   7       58.04       48.50      5.03 o
  -8   2   7       20.60       27.11      4.62 o
  -7   2   7        6.06        6.63      3.13 o
  -6   2   7        5.37        7.37      3.22 o
  -5   2   7        3.91        6.68      3.08 o
  -4   2   7       30.40       34.95      3.92 o
  -3   2   7      102.36       99.97      5.12 o
  -2   2   7        0.15       -0.37      3.37 o
  -1   2   7        0.62        3.68      3.47 o
   0   2   7        1.79       -0.49      3.51 o
   1   2   7        0.01        4.81      3.83 o
   2   2   7        0.20        4.25      3.91 o
   3   2   7       19.11       17.46      4.38 o
   4   2   7        4.43        7.49      4.42 o
   5   2   7        3.78        3.06      4.88 o
   6   2   7        0.03        1.10      5.28 o
 -10   3   7        3.91        1.94      3.87 o
  -9   3   7       34.74       42.78      4.22 o
  -8   3   7        0.45        2.69      3.76 o
  -7   3   7       29.83       31.11      3.73 o
  -6   3   7       22.40       22.66      3.03 o
  -5   3   7        0.01        6.39      3.04 o
  -4   3   7        4.48        6.84      3.22 o
  -3   3   7       51.02       51.35      3.46 o
  -2   3   7       48.77       42.70      4.29 o
  -1   3   7        8.03        9.29      3.33 o
   0   3   7       15.07       15.76      3.74 o
   1   3   7        2.71        3.85      4.59 o
   2   3   7       11.61       12.02      4.07 o
   3   3   7       15.49       17.02      4.29 o
   4   3   7        0.74        1.78      4.64 o
   5   3   7       32.88       37.99      4.98 o
   6   3   7       14.84       18.32      7.50 o
  -9   4   7        8.46       13.03      3.89 o
  -8   4   7        0.40        2.02      5.19 o
  -7   4   7        0.00        4.44      3.76 o
  -6   4   7       13.98       23.25      8.69 o
  -5   4   7        0.27        6.46      4.97 o
  -4   4   7        0.09        1.45      4.31 o
  -3   4   7        0.07        1.73      3.89 o
  -2   4   7        0.94       10.10      3.34 o
  -1   4   7        2.02        5.03      3.38 o
   0   4   7        0.25        3.50      3.57 o
   1   4   7       12.72       13.99      3.88 o
   2   4   7        4.80        8.86      4.15 o
   3   4   7       66.12       64.79      4.48 o
   4   4   7        0.00        3.90      4.74 o
   5   4   7        2.52        6.94      6.50 o
   6   4   7       12.53       21.75      7.50 o
  -9   5   7       25.03       27.76      3.89 o
  -8   5   7       24.87       28.24      3.91 o
  -7   5   7        2.83       -4.29      4.10 o
  -6   5   7        0.00       -1.62      4.03 o
  -5   5   7        0.14       -0.29      7.03 o
  -4   5   7        1.06       -2.30      4.53 o
  -3   5   7        8.49        6.05      3.94 o
  -2   5   7        9.73       18.21      3.50 o
  -1   5   7        3.26        2.58      3.59 o
   0   5   7        2.80        5.50      3.99 o
   1   5   7        2.95        3.50      4.07 o
   2   5   7        0.00        1.90      4.22 o
   3   5   7        3.24        5.62      4.72 o
   4   5   7       31.05       35.44      5.17 o
   5   5   7        1.82        7.38      6.69 o
  -8   6   7        1.45        1.28      5.66 o
  -7   6   7        5.53        8.32      4.12 o
  -6   6   7        0.01        5.11      4.12 o
  -5   6   7        0.04        5.73      4.34 o
  -4   6   7        6.42        7.56      4.05 o
  -3   6   7       26.35       26.87      4.38 o
  -2   6   7        0.35        0.24      3.47 o
  -1   6   7        1.31        3.86      3.63 o
   0   6   7        3.47        1.02      3.80 o
   1   6   7        4.08        0.61      3.93 o
   2   6   7       10.65       12.49      4.10 o
   3   6   7       21.21       21.05      4.86 o
   4   6   7        8.99        7.56      6.63 o
  -7   7   7        8.93       10.34      4.25 o
  -6   7   7       23.71       20.87      3.96 o
  -5   7   7        0.19        5.55      4.44 o
  -4   7   7        0.39        2.59      4.37 o
  -3   7   7        7.69       10.02      4.44 o
  -2   7   7        2.47        4.89      4.11 o
  -1   7   7        0.62        3.14      3.90 o
   0   7   7        0.58        4.14      4.37 o
   1   7   7        0.80       -0.57      3.96 o
   2   7   7        3.94        7.41      4.31 o
   3   7   7        9.98       14.75      5.18 o
  -5   8   7        1.98        6.96      7.63 o
  -4   8   7        0.17        5.20      4.55 o
  -3   8   7        0.10        6.52      4.18 o
  -2   8   7        2.28        3.02      4.24 o
  -1   8   7        0.05        7.98      4.22 o
   0   8   7        0.46        4.64      4.72 o
   1   8   7        3.30       -2.42      4.48 o
   2   8   7        8.46       11.41      4.38 o
  -5   0   8        0.84        4.72      4.20 o
  -4   0   8       17.02       11.00      6.44 o
  -3   0   8        0.80        3.94      6.44 o
  -2   0   8        1.64        5.69      6.44 o
  -1   0   8        1.54       -0.31      6.31 o
   0   0   8        0.76        1.00      6.50 o
   1   0   8        8.66        4.56      6.63 o
  -4   1   8        3.06        2.47      3.72 o
  -3   1   8        0.12        6.62      3.49 o
  -2   1   8       10.47       13.40      3.64 o
  -1   1   8        1.35        4.75      3.98 o
   0   1   8        0.58        5.88      4.14 o
   1   1   8        1.74       -2.00      6.69 o
  -4   2   8        1.84        5.90      3.34 o
  -3   2   8        4.53        9.07      3.83 o
  -2   2   8        0.10        4.45      3.64 o
  -1   2   8        0.83        1.76      3.70 o
   0   2   8        0.64        7.28      3.85 o
  -2   3   8        1.90        5.23      3.83 o
 
